# Supplementary material for: CRISPR-Cas9 Screening of Kaposi’s Sarcoma-Associated Herpesvirus-Transformed Cells Identifies XPO1 as a Vulnerable Target of Cancer Cells
Source: mBio. 2019 May 14;10(3):e00866-19. doi: 10.1128/mBio.00866-19 (PMC6520457; doi:10.1128/mBio.00866-19)
Supplement: TABLE S1 [file mBio.00866-19-st001.xlsx]

## Sheet: Sheet1
Supplemental Table S1. Different groups of genes identified by Crispr-Cas9 screening of MM and KMM cells.
GROUP 1	gene_id	gene_symbol	MMAvg_Log2fold_d21_vs_d1	MMKS_pval_d21_vs_d1	KMMAvg_Log2fold_d21_vs_d1	KS_pval_d21_vs_d1	KMM-MM
	ENSRNOG00000017381	Itih4	-0.77	0.0422156	0.63	0.01812	1.4
	ENSRNOG00000015796	Msh2	-1.07	0.0372327	0.45	0.0365618	1.52
	ENSRNOG00000004946	Cst12	-1.48	0.018594	0.47	0.0493281	1.95
	ENSRNOG00000011671	1700011L22Rik	-1.6	0.0287122	0.38	0.0423819	1.98
	ENSRNOG00000006871	Slc25a14	-1.28	0.0190828	0.82	0.01247	2.1
	ENSRNOG00000021072	Olr326	-1.85	0.0462775	0.8	0.0308403	2.65
	ENSRNOG00000010702	Ube3c	-2	0.0308633	0.66	0.00947237	2.66
	ENSRNOG00000012297	March8	-2.24	0.0415635	0.98	0.038204	3.22
	ENSRNOG00000000190	EP300	-1.38	0.0203236	2.18	0.00131596	3.56
	ENSRNOG00000038758	Defb30	-2.9	0.0299853	0.9	0.021787	3.8
	ENSRNOG00000030098	Trim71	-3.17	0.0114983	0.76	0.0197176	3.93
GROUP 2	gene_id	gene_symbol	MMAvg_Log2fold_d21_vs_d1	MMKS_pval_d21_vs_d1	KMMAvg_Log2fold_d21_vs_d1	KS_pval_d21_vs_d1	KMM-MM
	ENSRNOG00000014386	Olr1096	1.86	0.124811	0.41	0.0374633	-1.45
	ENSRNOG00000015764	Olr79	1.8	0.153473	0.84	0.0188629	-0.96
	ENSRNOG00000011205	Ccl3	1.31	0.0500583	0.71	0.021241	-0.6
	ENSRNOG00000003853	Scoc	0.98	0.0954861	0.38	0.0282631	-0.6
	ENSRNOG00000050697	Ctsz	0.86	0.1791	0.35	0.0375995	-0.51
	ENSRNOG00000017117	Ybx2	0.83	0.13867	0.44	0.0360655	-0.39
	ENSRNOG00000014836	Ralgapb	1.97	0.113113	1.6	0.00318328	-0.37
	ENSRNOG00000012563	Arhgap29	0.88	0.110705	0.53	0.0471177	-0.35
	ENSRNOG00000004273	Ifitm1	0.89	0.107891	0.56	0.0177198	-0.33
	ENSRNOG00000050271	Olr639	0.86	0.248536	0.57	0.0405326	-0.29
	ENSRNOG00000038832	Ctage5	0.91	0.148823	0.66	0.0314475	-0.25
	ENSRNOG00000005533	1700067K01Rik	0.73	0.369034	0.5	0.0308346	-0.23
	ENSRNOG00000049429	Olr639	0.87	0.17894	0.64	0.0182708	-0.23
	ENSRNOG00000033423	RGD1562540	0.73	0.288289	0.51	0.0332467	-0.22
	ENSRNOG00000009046	Phf13	0.85	0.253188	0.63	0.0359145	-0.22
	ENSRNOG00000011613	Ppip5k2	0.74	0.0501284	0.56	0.0270192	-0.18
	ENSRNOG00000031638	Zcchc16	0.54	0.20688	0.37	0.0483604	-0.17
	ENSRNOG00000006363	Mbd3l1	0.71	0.61674	0.54	0.0118379	-0.17
	ENSRNOG00000010941	Tifa	0.63	0.165696	0.47	0.021825	-0.16
	ENSRNOG00000001289	3110082I17Rik	0.55	0.356898	0.41	0.0433918	-0.14
	ENSRNOG00000014368	Eif4g3	0.62	0.180825	0.48	0.015794	-0.14
	ENSRNOG00000020554	Slc50a1	1.12	0.810402	1.01	0.0185501	-0.11
	ENSRNOG00000013594	Acp2	0.66	0.0519068	0.55	0.0197987	-0.11
	ENSRNOG00000003085	Mycs	0.73	0.0824604	0.62	0.0171736	-0.11
	ENSRNOG00000020000	Tmem219	0.51	0.0697507	0.41	0.0447708	-0.1
	ENSRNOG00000021355	Car6	0.55	0.0609197	0.46	0.0360984	-0.09
	ENSRNOG00000049832	Olr281	0.71	0.221929	0.62	0.0282472	-0.09
	ENSRNOG00000036661	Rab40b	0.76	0.0707568	0.67	0.0494492	-0.09
	ENSRNOG00000016970	Tcf3	0.64	0.245209	0.56	0.0469933	-0.08
	ENSRNOG00000003067	Npffr2	0.55	0.13953	0.48	0.0475595	-0.07
	ENSRNOG00000013817	Wnt8b	0.66	0.185011	0.59	0.0239051	-0.07
	ENSRNOG00000015406	Pgm5	0.57	0.145988	0.5	0.0474007	-0.07
	ENSRNOG00000013737	Bcar3	0.84	0.440932	0.77	0.0347326	-0.07
	ENSRNOG00000007524	Phactr3	0.56	0.156287	0.51	0.0243854	-0.05
	ENSRNOG00000023453	Lrba	0.72	0.241598	0.67	0.0198802	-0.05
	ENSRNOG00000002845	4930504O13Rik	0.52	0.115021	0.48	0.0263133	-0.04
	ENSRNOG00000009302	ZFP623	0.35	0.145509	0.32	0.0494752	-0.03
	ENSRNOG00000001343	Bcl7a	0.57	0.266775	0.54	0.0448264	-0.03
	ENSRNOG00000014048	Cyld	0.6	0.338642	0.58	0.0384816	-0.02
	ENSRNOG00000011800	F3	0.6	0.117093	0.59	0.0483858	-0.01
	ENSRNOG00000020769	Crebrf	0.55	0.112047	0.55	0.015646	0
	ENSRNOG00000022536	Efcab5	0.62	0.0713	0.62	0.0408321	0
	ENSRNOG00000011177	Sftpc	0.74	0.311479	0.74	0.0172796	0
	ENSRNOG00000046120	Uchl3	0.48	0.114721	0.49	0.0400687	0.01
	ENSRNOG00000012559	Man1b1	0.37	0.102264	0.39	0.039581	0.02
	ENSRNOG00000043234	Klrd1	0.73	0.136745	0.75	0.0130123	0.02
	ENSRNOG00000013603	Dffa	0.74	0.25099	0.76	0.00668511	0.02
	ENSRNOG00000018406	Wipf1	0.41	0.0766897	0.44	0.0407296	0.03
	ENSRNOG00000004268	Zfp386	0.61	0.151075	0.64	0.0352902	0.03
	ENSRNOG00000028288	Clrn3	0.65	0.178738	0.68	0.0341452	0.03
	ENSRNOG00000011151	Tenm4	0.46	0.489633	0.5	0.0172214	0.04
	ENSRNOG00000039029	Prl7a1	0.52	0.129643	0.57	0.0220838	0.05
	ENSRNOG00000019653	Csrnp2	0.55	0.279433	0.6	0.0344473	0.05
	ENSRNOG00000019177	Psd2	0.39	0.211765	0.44	0.0479374	0.05
	ENSRNOG00000004474	KLHDC2	0.41	0.241343	0.46	0.0362831	0.05
	ENSRNOG00000025580	Ube2v1	0.88	0.379236	0.93	0.0306004	0.05
	ENSRNOG00000037661	Tmsbl1	0.44	0.198453	0.5	0.0320533	0.06
	ENSRNOG00000007326	Prepl	0.48	0.266707	0.54	0.0457812	0.06
	ENSRNOG00000002826	Hsd17b7	0.5	0.326849	0.56	0.018682	0.06
	ENSRNOG00000023316	Grhl1	0.64	0.346281	0.71	0.0130682	0.07
	ENSRNOG00000007624	Il4	0.39	0.592978	0.46	0.0283801	0.07
	ENSRNOG00000013196	Dok5	0.6	0.11671	0.67	0.00852141	0.07
	ENSRNOG00000037509	Chek2	0.86	0.179201	0.93	0.00540046	0.07
	ENSRNOG00000015577	Lpar6	0.75	0.0847099	0.83	0.0254683	0.08
	ENSRNOG00000003476	Slc6a4	0.44	0.0596772	0.52	0.0482925	0.08
	ENSRNOG00000013636	Ppil3	0.7	0.19003	0.78	0.0107288	0.08
	ENSRNOG00000019190	Ankrd22	0.26	0.230367	0.35	0.0415114	0.09
	ENSRNOG00000000024	HEBP1	0.48	0.259866	0.57	0.0322734	0.09
	ENSRNOG00000023856	Agxt	0.45	0.302972	0.54	0.0332405	0.09
	ENSRNOG00000037284	Idh3g	0.5	0.154729	0.6	0.024098	0.1
	ENSRNOG00000042612	Rnase12	0.61	0.194336	0.71	0.0140609	0.1
	ENSRNOG00000009664	Ankrd42	0.74	0.190489	0.84	0.0154433	0.1
	ENSRNOG00000022792	Lamp3	0.3	0.44428	0.41	0.0491556	0.11
	ENSRNOG00000000307	Mical1	0.4	0.0970216	0.51	0.0382594	0.11
	ENSRNOG00000005223	Hnmt	0.48	0.204517	0.59	0.0239051	0.11
	ENSRNOG00000033940	Eltd1	0.35	0.883572	0.46	0.047043	0.11
	ENSRNOG00000011082	Fabp9	0.47	0.392434	0.59	0.012169	0.12
	ENSRNOG00000026811	Tas2r135	0.52	0.108429	0.64	0.0330756	0.12
	ENSRNOG00000020951	Slc4a1	0.58	0.0619631	0.7	0.00746459	0.12
	ENSRNOG00000014771	Wfdc8	0.59	0.177205	0.71	0.00833841	0.12
	ENSRNOG00000029522	Defa6	0.42	0.0755999	0.54	0.0231736	0.12
	ENSRNOG00000007325	Usp28	0.98	0.0904638	1.1	0.00742613	0.12
	ENSRNOG00000027151	Lrrc58	0.35	0.432347	0.48	0.0196983	0.13
	ENSRNOG00000012892	Abca4	0.66	0.051493	0.79	0.00516045	0.13
	ENSRNOG00000027601	Lhfpl1	0.8	0.0646825	0.93	0.0333632	0.13
	ENSRNOG00000025726	1700110M21Rik	0.45	0.819478	0.59	0.0340763	0.14
	ENSRNOG00000046445	Rcor3	0.17	0.516621	0.31	0.0460166	0.14
	ENSRNOG00000001769	Tnk2	0.28	0.408345	0.43	0.0493973	0.15
	ENSRNOG00000006744	Acyp1	0.46	0.218491	0.61	0.018605	0.15
	ENSRNOG00000014528	Zswim6	0.35	0.118457	0.5	0.0270448	0.15
	ENSRNOG00000021448	Tmem57	0.39	0.129591	0.54	0.0160521	0.15
	ENSRNOG00000050481	Olr859	0.26	0.300247	0.42	0.0396024	0.16
	ENSRNOG00000003407	Ptpn14	0.39	0.0542156	0.55	0.0215395	0.16
	ENSRNOG00000050572	Vom2r62	0.63	0.108328	0.79	0.00611983	0.16
	ENSRNOG00000022806	Mageb4	0.29	0.269176	0.46	0.0442571	0.17
	ENSRNOG00000021430	Tas2r124	0.5	0.203957	0.67	0.00653416	0.17
	ENSRNOG00000003501	Lyzl6	0.28	0.308789	0.46	0.0444462	0.18
	ENSRNOG00000026425	Ppp6r2	0.42	0.0917995	0.6	0.0164643	0.18
	ENSRNOG00000011555	Lrrc40	0.45	0.294898	0.63	0.0233972	0.18
	ENSRNOG00000028807	Vom1r20	0.28	0.266809	0.47	0.0184808	0.19
	ENSRNOG00000004820	Sar1b	0.51	0.249424	0.7	0.0387469	0.19
	ENSRNOG00000047358	Vom2r73	0.36	0.0768284	0.55	0.0254006	0.19
	ENSRNOG00000008449	Neurod4	0.27	0.342604	0.47	0.0365751	0.2
	ENSRNOG00000037305	1700080E11Rik	0.38	0.0928454	0.58	0.0204467	0.2
	ENSRNOG00000011492	Zfp866	0.5	0.0640095	0.7	0.0304583	0.2
	ENSRNOG00000007515	Kif3a	0.29	0.153406	0.49	0.0420198	0.2
	ENSRNOG00000016505	Fam169a	0.34	0.282806	0.54	0.0198375	0.2
	ENSRNOG00000018113	Anlnl1	0.36	0.717143	0.57	0.0438421	0.21
	ENSRNOG00000025037	Ankk1	0.31	0.318687	0.53	0.0272702	0.22
	ENSRNOG00000028108	Cytl1	0.43	0.13684	0.65	0.0187004	0.22
	ENSRNOG00000008005	Akna	0.34	0.116585	0.57	0.0090007	0.23
	ENSRNOG00000018712	CAMK2A	0.14	0.541277	0.37	0.0445331	0.23
	ENSRNOG00000003191	Bhlhb9	0.25	0.336773	0.48	0.0420048	0.23
	ENSRNOG00000050555	Olr1418	0.25	0.46225	0.48	0.0445726	0.23
	ENSRNOG00000002529	Rap2c	0.49	0.240561	0.72	0.00950233	0.23
	ENSRNOG00000004928	Sntg2	0.29	0.361842	0.52	0.0230094	0.23
	ENSRNOG00000020538	4732471J01Rik	0.45	0.263869	0.68	0.0167889	0.23
	ENSRNOG00000008372	Vamp7	0.65	0.198216	0.89	0.00797283	0.24
	ENSRNOG00000009398	Tceanc2	0.73	0.103295	0.97	0.00818514	0.24
	ENSRNOG00000036942	Tnfrsf9	0.33	0.123056	0.58	0.0271881	0.25
	ENSRNOG00000031146	Slco6d1	0.25	0.385398	0.5	0.0446439	0.25
	ENSRNOG00000003575	Mospd4	0.27	0.506248	0.52	0.0452896	0.25
	ENSRNOG00000007314	Slc26a4	0.45	0.0740205	0.71	0.0446359	0.26
	ENSRNOG00000029152	Tmem69	0.34	0.874106	0.61	0.0131914	0.27
	ENSRNOG00000042889	Alppl2	0.37	0.591439	0.64	0.0112326	0.27
	ENSRNOG00000039244	Olr1302	0.29	0.314556	0.56	0.0368959	0.27
	ENSRNOG00000030371	MT-CO2	0.54	0.287963	0.82	0.0249216	0.28
	ENSRNOG00000006893	Ppm1k	1.04	0.272947	1.32	0.0166192	0.28
	ENSRNOG00000017351	Olr188	0.14	0.393575	0.43	0.0242367	0.29
	ENSRNOG00000004601	Hao1	0.41	0.112429	0.7	0.0116369	0.29
	ENSRNOG00000011460	RGD1309903	0.45	0.232665	0.74	0.00578414	0.29
	ENSRNOG00000028366	Gphn	0.31	0.264854	0.61	0.0138824	0.3
	ENSRNOG00000006738	Fbxo32	0.34	0.731876	0.64	0.0225924	0.3
	ENSRNOG00000049710	Vom1r34	0.34	0.126076	0.64	0.0212327	0.3
	ENSRNOG00000011871	Pcaf	0.41	0.202369	0.71	0.0153784	0.3
	ENSRNOG00000017308	Olr175	0.22	0.349985	0.52	0.0127934	0.3
	ENSRNOG00000045827	RGD1562667	0.28	0.211526	0.59	0.0125778	0.31
	ENSRNOG00000048892	Olr1265	0.16	0.365611	0.48	0.0330329	0.32
	ENSRNOG00000001633	Tfg	0.25	0.453524	0.57	0.0499797	0.32
	ENSRNOG00000012181	Lpl	0.11	0.733041	0.43	0.02608	0.32
	ENSRNOG00000003931	Arsg	0.21	0.597006	0.53	0.0352773	0.32
	ENSRNOG00000010519	Cyp39a1	0.23	0.433648	0.55	0.0355621	0.32
	ENSRNOG00000042330	Ms4a18	0.16	0.285119	0.49	0.0347708	0.33
	ENSRNOG00000016945	Pla2g2a	0.24	0.444694	0.57	0.0410158	0.33
	ENSRNOG00000046890	Abca6	0.29	0.170105	0.62	0.0146531	0.33
	ENSRNOG00000038091	Sohlh2	0.23	0.176755	0.56	0.0277367	0.33
	ENSRNOG00000030116	Rbfa	0.1	0.814534	0.44	0.037375	0.34
	ENSRNOG00000002188	Hpse	0.14	0.279138	0.48	0.0289662	0.34
	ENSRNOG00000004537	Rxrg	0.27	0.083633	0.61	0.0206789	0.34
	ENSRNOG00000021475	RGD1311648	0.35	0.0609922	0.69	0.0276272	0.34
	ENSRNOG00000010935	CPB2	0.37	0.401767	0.71	0.0108297	0.34
	ENSRNOG00000016543	Trim63	0.49	0.500766	0.83	0.0136782	0.34
	ENSRNOG00000021695	Hyal6	0.15	0.290718	0.5	0.0287499	0.35
	ENSRNOG00000004972	Upp1	0.22	0.325641	0.57	0.019252	0.35
	ENSRNOG00000012662	Lyst	0.22	0.479907	0.57	0.0350008	0.35
	ENSRNOG00000014130	Cks2	0.39	0.441645	0.74	0.0186013	0.35
	ENSRNOG00000010624	Ap3b1	0.4	0.0599424	0.75	0.0102541	0.35
	ENSRNOG00000001682	Ttc3	0.18	0.69659	0.53	0.0432914	0.35
	ENSRNOG00000046256	Ralgapa1	0.3	0.333083	0.65	0.049936	0.35
	ENSRNOG00000049778	Olfr513	0.3	0.578633	0.65	0.03103	0.35
	ENSRNOG00000027061	Nxpe5	0.33	0.427599	0.68	0.0130949	0.35
	ENSRNOG00000048647	Olr845	0.42	0.104563	0.77	0.0119605	0.35
	ENSRNOG00000050792	Tnfaip6	0.33	0.195596	0.69	0.0160104	0.36
	ENSRNOG00000001484	Gatsl2	0.12	0.275901	0.48	0.0375518	0.36
	ENSRNOG00000033387	Olr295	0.2	0.857248	0.56	0.0144153	0.36
	ENSRNOG00000038331	Akr1c1	0.3	0.516638	0.66	0.0432452	0.36
	ENSRNOG00000030613	Olr1186	0.41	0.119566	0.77	0.0170479	0.36
	ENSRNOG00000012214	Olr799	0.43	0.156969	0.79	0.0234692	0.36
	ENSRNOG00000011346	Ehd2	0.45	0.0971906	0.81	0.0049072	0.36
	ENSRNOG00000004448	Acss3	0.7	0.0532669	1.06	0.0490352	0.36
	ENSRNOG00000024414	Ate1	0.45	0.1854	0.82	0.0054823	0.37
	ENSRNOG00000029938	Pik3c2b	0.11	0.83579	0.48	0.0376473	0.37
	ENSRNOG00000039496	Plp2	0.23	0.252388	0.6	0.0179881	0.37
	ENSRNOG00000021294	Mstn	0.06	0.515082	0.44	0.0279515	0.38
	ENSRNOG00000015939	Ccdc25	0.29	0.457504	0.67	0.0224145	0.38
	ENSRNOG00000009397	Kbtbd4	0.1	0.82343	0.49	0.0402638	0.39
	ENSRNOG00000017119	Fam96a	0.12	0.27044	0.51	0.0379626	0.39
	ENSRNOG00000050142	Olr1058	0.27	0.248601	0.66	0.0274922	0.39
	ENSRNOG00000029028	Mknk2	0.36	0.27142	0.75	0.00738149	0.39
	ENSRNOG00000008245	Ptgis	0.48	0.0623848	0.87	0.0440061	0.39
	ENSRNOG00000003350	Mospd2	0.32	0.209921	0.72	0.0413111	0.4
	ENSRNOG00000024008	Cdc25c	0.21	0.333283	0.61	0.0421553	0.4
	ENSRNOG00000039906	Abol1	0.39	0.321565	0.79	0.00408937	0.4
	ENSRNOG00000029844	Akr1c2	0.15	0.841579	0.56	0.0308117	0.41
	ENSRNOG00000048744	Olr1064	0.15	0.518436	0.56	0.0142934	0.41
	ENSRNOG00000014081	Nmur2	0.21	0.187555	0.62	0.028535	0.41
	ENSRNOG00000031033	MT-ND2	0.24	0.3424	0.66	0.0413037	0.42
	ENSRNOG00000034078	Mxi1	0.14	0.616091	0.57	0.0227584	0.43
	ENSRNOG00000016117	Myof	-0.05	0.826257	0.38	0.0304073	0.43
	ENSRNOG00000048805	Olfr525	-0.01	0.579968	0.42	0.0316581	0.43
	ENSRNOG00000029427	Grhl3	0.01	0.7766	0.44	0.0409569	0.43
	ENSRNOG00000005686	Suclg2	0.43	0.390867	0.86	0.015753	0.43
	ENSRNOG00000049897	Olr1067	0.58	0.2669	1.01	0.00300356	0.43
	ENSRNOG00000050654	Olr526	0.16	0.550606	0.6	0.0214438	0.44
	ENSRNOG00000009815	Pnma2	0.5	0.465438	0.94	0.0174586	0.44
	ENSRNOG00000005359	Csrnp3	0	0.744074	0.44	0.0300244	0.44
	ENSRNOG00000030524	Defa24	0.02	0.788193	0.46	0.0331427	0.44
	ENSRNOG00000049725	Olr1240	0.02	0.435581	0.46	0.0204627	0.44
	ENSRNOG00000011168	Micu2	0.06	0.690783	0.5	0.0212245	0.44
	ENSRNOG00000004201	Rims2	0.11	0.266866	0.55	0.0326693	0.44
	ENSRNOG00000005145	FAM49B	0.15	0.855502	0.6	0.0179632	0.45
	ENSRNOG00000030752	Tas2r113	0.24	0.240139	0.69	0.0106864	0.45
	ENSRNOG00000021831	Kcnrg	0.1	0.592083	0.55	0.0245302	0.45
	ENSRNOG00000048549	Olr1240	0.02	0.591529	0.48	0.0280884	0.46
	ENSRNOG00000046294	RGD1624210	0.14	0.667221	0.6	0.0364953	0.46
	ENSRNOG00000032517	Cntn6	0.17	0.626372	0.63	0.031215	0.46
	ENSRNOG00000028549	Capza2	0.18	0.520682	0.64	0.0265736	0.46
	ENSRNOG00000002894	Mnt	0.34	0.131309	0.8	0.0190828	0.46
	ENSRNOG00000020415	Ramp2	0.21	0.260705	0.67	0.0128958	0.46
	ENSRNOG00000020710	Raver1	-0.09	0.60783	0.38	0.0490524	0.47
	ENSRNOG00000049424	Hbb	0.26	0.834531	0.73	0.00739421	0.47
	ENSRNOG00000048152	Myo1b	0.27	0.407164	0.74	0.00926113	0.47
	ENSRNOG00000005403	Olr811	-0.02	0.60438	0.45	0.0412667	0.47
	ENSRNOG00000049668	Vom1r58	0.11	0.18929	0.59	0.0406931	0.48
	ENSRNOG00000016768	Oprl1	-0.05	0.819414	0.44	0.0275026	0.49
	ENSRNOG00000010753	Aig1	-0.03	0.972144	0.46	0.0291293	0.49
	ENSRNOG00000026277	Zc3h6	0.14	0.483587	0.63	0.0207879	0.49
	ENSRNOG00000006636	Otud6b	0.15	0.569422	0.64	0.0122141	0.49
	ENSRNOG00000003388	Cenpf	0.23	0.0777927	0.72	0.0102092	0.49
	ENSRNOG00000007224	B630005N14Rik	0.23	0.176106	0.72	0.0167255	0.49
	ENSRNOG00000047756	Mef2a	0.24	0.350247	0.73	0.00631699	0.49
	ENSRNOG00000047359	Olr161	0.06	0.466351	0.55	0.0132804	0.49
	ENSRNOG00000049329	Olr165	0.06	0.603428	0.55	0.0141868	0.49
	ENSRNOG00000022033	RGD1308742	0.29	0.38572	0.78	0.00703609	0.49
	ENSRNOG00000050435	Olr866	0.32	0.116639	0.82	0.0057183	0.5
	ENSRNOG00000042360	Treml4	0.06	0.608909	0.56	0.0322614	0.5
	ENSRNOG00000039449	Olr1075	0.09	0.66044	0.59	0.0258044	0.5
	ENSRNOG00000021062	Fxyd5	0.11	0.272518	0.61	0.0210154	0.5
	ENSRNOG00000049251	Olr1729	0.17	0.469292	0.67	0.0253475	0.5
	ENSRNOG00000001701	Cbr3	0	0.551868	0.51	0.0137478	0.51
	ENSRNOG00000047141	Magea4	0.05	0.878077	0.56	0.0356207	0.51
	ENSRNOG00000009084	Rpusd3	0.06	0.174896	0.57	0.0353612	0.51
	ENSRNOG00000018278	Ttc23l	0.19	0.212707	0.7	0.0146738	0.51
	ENSRNOG00000015692	Taok1	0.76	0.26212	1.27	0.0020813	0.51
	ENSRNOG00000037753	Slc10a2	-0.05	0.668107	0.47	0.0293042	0.52
	ENSRNOG00000016294	Cd4	-0.04	0.846869	0.48	0.0319289	0.52
	ENSRNOG00000046291	Olr161	0.01	0.515134	0.53	0.0170275	0.52
	ENSRNOG00000009382	Mettl8	0.13	0.751017	0.65	0.0419823	0.52
	ENSRNOG00000033719	Pcdhb12	0.19	0.630869	0.71	0.0491642	0.52
	ENSRNOG00000024661	Hn1l	-0.13	0.361167	0.4	0.0409129	0.53
	ENSRNOG00000007231	Spam1	0.07	0.325155	0.6	0.0487609	0.53
	ENSRNOG00000012645	Mecom	0.14	0.855706	0.67	0.0180557	0.53
	ENSRNOG00000012099	Papd4	0.37	0.551097	0.9	0.0492504	0.53
	ENSRNOG00000050255	Olr943	0.51	0.0534148	1.04	0.00831003	0.53
	ENSRNOG00000033073	Vom2r68	0.03	0.750826	0.57	0.0158162	0.54
	ENSRNOG00000011936	Abhd14a	0.05	0.4197	0.59	0.0383981	0.54
	ENSRNOG00000020892	Dpf2	0.11	0.616362	0.65	0.00923575	0.54
	ENSRNOG00000015534	Cnep1r1	0.2	0.467968	0.74	0.00743413	0.54
	ENSRNOG00000048481	Olr845	0.53	0.162295	1.07	0.00449683	0.54
	ENSRNOG00000048219	Olr165	0.02	0.806402	0.57	0.0174967	0.55
	ENSRNOG00000022242	Cxcl9	0.14	0.251219	0.69	0.0158511	0.55
	ENSRNOG00000006422	Kcnk16	-0.11	0.982675	0.44	0.047309	0.55
	ENSRNOG00000008476	Olr1070	-0.05	0.337794	0.5	0.040467	0.55
	ENSRNOG00000028189	6030498E09Rik	-0.05	0.494606	0.5	0.0221437	0.55
	ENSRNOG00000032708	RT1-Bb	0.33	0.182271	0.88	0.0220625	0.55
	ENSRNOG00000008377	Wdtc1	0.01	0.456858	0.57	0.013815	0.56
	ENSRNOG00000003512	Gabra1	0.04	0.603464	0.6	0.04814	0.56
	ENSRNOG00000042603	Ttc39b	-0.19	0.716501	0.37	0.0429149	0.56
	ENSRNOG00000032626	Mmp3	-0.06	0.559267	0.5	0.0221565	0.56
	ENSRNOG00000016795	Rabl6	0.12	0.535904	0.68	0.0408468	0.56
	ENSRNOG00000032133	Rnase2	0.2	0.762852	0.76	0.0253813	0.56
	ENSRNOG00000022289	Aip	0.29	0.677626	0.85	0.00682295	0.56
	ENSRNOG00000046126	Olr713	0.05	0.798093	0.62	0.00844023	0.57
	ENSRNOG00000000098	Rnf115	0.64	0.0593219	1.21	0.00198561	0.57
	ENSRNOG00000004342	Ahr	0.1	0.685147	0.67	0.0145617	0.57
	ENSRNOG00000014259	Mycl	0.35	0.117176	0.92	0.0199931	0.57
	ENSRNOG00000009969	Olr539	0.12	0.71431	0.7	0.0070498	0.58
	ENSRNOG00000015418	Klhl14	0.14	0.162412	0.72	0.0473924	0.58
	ENSRNOG00000049652	Olr1295	0.36	0.121439	0.94	0.00573722	0.58
	ENSRNOG00000008570	Cadps	-0.14	0.58312	0.44	0.0456034	0.58
	ENSRNOG00000021689	Rps6kb2	-0.07	0.852471	0.51	0.0230936	0.58
	ENSRNOG00000033981	Pate2	0.1	0.411749	0.69	0.0387259	0.59
	ENSRNOG00000005717	Tas2r121	0.15	0.779324	0.74	0.00787784	0.59
	ENSRNOG00000011391	Zfyve20	0.17	0.190083	0.76	0.0297789	0.59
	ENSRNOG00000014414	Qrfpr	-0.06	0.923035	0.53	0.0233928	0.59
	ENSRNOG00000006112	Zfp120	0.06	0.285658	0.65	0.021171	0.59
	ENSRNOG00000021073	Olr327	-0.18	0.678727	0.42	0.0327538	0.6
	ENSRNOG00000005767	Tulp3	-0.1	0.83941	0.5	0.0465397	0.6
	ENSRNOG00000005093	Lgr6	0.24	0.145745	0.84	0.00608108	0.6
	ENSRNOG00000043426	Ccbl2	0.07	0.655773	0.67	0.0300132	0.6
	ENSRNOG00000016803	PRL8A4	0.19	0.830715	0.79	0.00483759	0.6
	ENSRNOG00000019301	Lipm	0.19	0.257348	0.79	0.0283695	0.6
	ENSRNOG00000014453	Anxa5	-0.21	0.422989	0.4	0.0491987	0.61
	ENSRNOG00000046942	Olr765	-0.11	0.798439	0.5	0.0376678	0.61
	ENSRNOG00000047543	Rpgrip1	0.09	0.405154	0.7	0.00938103	0.61
	ENSRNOG00000046972	CHRM2	0.11	0.711955	0.72	0.00856136	0.61
	ENSRNOG00000008593	Ryk	0.22	0.318015	0.83	0.0246899	0.61
	ENSRNOG00000043370	Fubp1	0.28	0.156878	0.89	0.0181917	0.61
	ENSRNOG00000004006	Dnajb9	0.35	0.604883	0.96	0.00998724	0.61
	ENSRNOG00000007628	Ptp4a3	-0.03	0.791891	0.59	0.0180664	0.62
	ENSRNOG00000050455	Olr701	0.09	0.273573	0.71	0.0418697	0.62
	ENSRNOG00000003461	Zfp330	0.11	0.649911	0.73	0.0247606	0.62
	ENSRNOG00000042406	Ntan1	0.11	0.40615	0.73	0.00902931	0.62
	ENSRNOG00000008862	Abcg4	-0.14	0.63922	0.49	0.0384398	0.63
	ENSRNOG00000002278	Tec	-0.03	0.948097	0.6	0.015042	0.63
	ENSRNOG00000019058	Gstm3	-0.03	0.971442	0.6	0.0471925	0.63
	ENSRNOG00000013408	Npas2	0.35	0.305274	0.98	0.0211957	0.63
	ENSRNOG00000022157	Serpinb6e	0.34	0.532005	0.98	0.0121166	0.64
	ENSRNOG00000013296	Mgst2	-0.15	0.957056	0.49	0.0276636	0.64
	ENSRNOG00000017373	Rhobtb2	-0.02	0.725562	0.62	0.0205706	0.64
	ENSRNOG00000004186	Snx13	0	0.821442	0.64	0.0409275	0.64
	ENSRNOG00000012454	Trmt10b	0	0.96791	0.64	0.0222981	0.64
	ENSRNOG00000045857	Tmed8	0.02	0.382652	0.66	0.0345169	0.64
	ENSRNOG00000026931	Ranbp6	0.27	0.250522	0.91	0.0109929	0.64
	ENSRNOG00000011042	2610034M16Rik	-0.18	0.998318	0.47	0.0373818	0.65
	ENSRNOG00000004743	Cdcp1	-0.08	0.663641	0.57	0.0481823	0.65
	ENSRNOG00000032307	Dsel	0.2	0.402233	0.85	0.0102327	0.65
	ENSRNOG00000046122	Olr446	-0.21	0.593139	0.44	0.0411115	0.65
	ENSRNOG00000012513	Pdk3	0.15	0.810257	0.8	0.0324049	0.65
	ENSRNOG00000047104	Hells	-0.29	0.790244	0.37	0.0467042	0.66
	ENSRNOG00000010992	Hspb3	-0.14	0.902527	0.52	0.0408835	0.66
	ENSRNOG00000048361	Olr558	0.27	0.698314	0.93	0.028173	0.66
	ENSRNOG00000019996	Slc16a1	-0.08	0.660874	0.59	0.018616	0.67
	ENSRNOG00000014235	Zgpat	0.2	0.143466	0.87	0.00394005	0.67
	ENSRNOG00000011928	Chrm2	0.08	0.411567	0.75	0.00745817	0.67
	ENSRNOG00000025512	Mettl17	-0.1	0.936958	0.58	0.0208607	0.68
	ENSRNOG00000019237	Dab2ip	-0.09	0.874175	0.59	0.0427773	0.68
	ENSRNOG00000003370	Otc	-0.08	0.960372	0.6	0.0240427	0.68
	ENSRNOG00000012201	Prss37	0.07	0.559003	0.75	0.0205786	0.68
	ENSRNOG00000046507	Rprd2	0.27	0.699014	0.95	0.0337895	0.68
	ENSRNOG00000016136	Pdcd1lg2	-0.14	0.587312	0.54	0.0260059	0.68
	ENSRNOG00000014874	Zfyve28	-0.32	0.339113	0.37	0.0453699	0.69
	ENSRNOG00000015660	Pex3	-0.24	0.941389	0.45	0.0243109	0.69
	ENSRNOG00000003712	Smek2	-0.21	0.695476	0.48	0.0465479	0.69
	ENSRNOG00000002336	Gabra4	-0.2	0.660132	0.49	0.0481993	0.69
	ENSRNOG00000012565	Cln8	0.27	0.550098	0.96	0.00745335	0.69
	ENSRNOG00000032364	Tbcel	-0.17	0.768154	0.52	0.0332283	0.69
	ENSRNOG00000018679	Rptn	0.12	0.635803	0.81	0.0125546	0.69
	ENSRNOG00000045592	Vom1r78	0.23	0.727333	0.92	0.00517307	0.69
	ENSRNOG00000015901	Olr107	-0.22	0.952864	0.48	0.023582	0.7
	ENSRNOG00000002541	Pds5a	-0.01	0.964922	0.69	0.0488721	0.7
	ENSRNOG00000020736	Nadsyn1	0.01	0.40965	0.71	0.0294581	0.7
	ENSRNOG00000007508	Lrtm2	0.07	0.293016	0.77	0.0340013	0.7
	ENSRNOG00000049172	Olr1261	0.15	0.447914	0.85	0.0173139	0.7
	ENSRNOG00000014079	Stat1	0.19	0.38137	0.89	0.00701784	0.7
	ENSRNOG00000004870	Dyrk3	0.29	0.217844	0.99	0.0141409	0.7
	ENSRNOG00000032434	Olr517	-0.18	0.983417	0.53	0.0310819	0.71
	ENSRNOG00000000590	Naglt1	-0.14	0.779392	0.57	0.0112652	0.71
	ENSRNOG00000042786	Vti1a	-0.12	0.605457	0.59	0.020284	0.71
	ENSRNOG00000018131	Slc16a4	-0.1	0.875559	0.61	0.0462938	0.71
	ENSRNOG00000018903	Pik3r1	0.12	0.57794	0.83	0.00433484	0.71
	ENSRNOG00000004032	2310067B10Rik	-0.04	0.960277	0.67	0.00979641	0.71
	ENSRNOG00000004502	Hal	-0.04	0.729492	0.67	0.011904	0.71
	ENSRNOG00000001167	Ubash3a	-0.03	0.564117	0.68	0.00931795	0.71
	ENSRNOG00000006989	Vamp2	-0.38	0.685381	0.34	0.0426782	0.72
	ENSRNOG00000007316	Idh3B	-0.2	0.818206	0.52	0.0157561	0.72
	ENSRNOG00000017214	Olr153	-0.14	0.473524	0.58	0.0236772	0.72
	ENSRNOG00000048970	Apol2	-0.03	0.614686	0.69	0.00763664	0.72
	ENSRNOG00000001113	Mmd2	0.16	0.871747	0.88	0.00397059	0.72
	ENSRNOG00000002291	Brwd3	-0.38	0.199798	0.35	0.0441707	0.73
	ENSRNOG00000047198	Tatdn1	-0.32	0.745909	0.41	0.0453378	0.73
	ENSRNOG00000006706	Olr724	-0.23	0.996441	0.5	0.0348793	0.73
	ENSRNOG00000017224	Xlr4a	-0.01	0.742691	0.72	0.0262138	0.73
	ENSRNOG00000014916	Lats1	0.05	0.539397	0.78	0.0443043	0.73
	ENSRNOG00000005669	Car8	-0.18	0.985976	0.56	0.020087	0.74
	ENSRNOG00000045649	Arrdc3	-0.23	0.946143	0.52	0.0184991	0.75
	ENSRNOG00000008830	NFE2L1	-0.14	0.975739	0.61	0.0193922	0.75
	ENSRNOG00000037242	Dnase1l1	-0.13	0.936437	0.62	0.0230581	0.75
	ENSRNOG00000017161	Lcn8	0.03	0.456826	0.78	0.0171395	0.75
	ENSRNOG00000042961	Ormdl1	0.06	0.755133	0.81	0.0224925	0.75
	ENSRNOG00000048006	Olr363	0.21	0.265058	0.96	0.00538733	0.75
	ENSRNOG00000026884	Snx17	0.27	0.675099	1.03	0.00284449	0.76
	ENSRNOG00000042692	Slc17a1	-0.08	0.759871	0.69	0.0436242	0.77
	ENSRNOG00000007678	Zfp263	-0.27	0.874957	0.5	0.0345295	0.77
	ENSRNOG00000013118	Atox1	-0.21	0.949486	0.56	0.0228858	0.77
	ENSRNOG00000005043	Cpeb2	-0.05	0.831691	0.72	0.00614131	0.77
	ENSRNOG00000033173	Fam71e2	-0.01	0.556469	0.76	0.00715264	0.77
	ENSRNOG00000007894	Mpdz	0.34	0.569015	1.11	0.00663444	0.77
	ENSRNOG00000012342	Ttc29	-0.21	0.950235	0.57	0.0296458	0.78
	ENSRNOG00000021907	Parvg	-0.34	0.288904	0.44	0.0302097	0.78
	ENSRNOG00000038291	Lrrc63	-0.31	0.79204	0.47	0.0343589	0.78
	ENSRNOG00000030170	Krt10	-0.19	0.942736	0.59	0.0495705	0.78
	ENSRNOG00000039463	Pcdhga1	0.1	0.628828	0.88	0.0116947	0.78
	ENSRNOG00000037146	Ctxn2	-0.48	0.731205	0.31	0.0417351	0.79
	ENSRNOG00000001840	Rep15	-0.05	0.677735	0.74	0.00588032	0.79
	ENSRNOG00000049559	Olr1020	0.07	0.627582	0.86	0.00889087	0.79
	ENSRNOG00000032739	THOC1	0.13	0.382287	0.92	0.0267147	0.79
	ENSRNOG00000036592	Zfp518a	-0.09	0.806938	0.71	0.0263183	0.8
	ENSRNOG00000019296	Gnat2	-0.39	0.627781	0.41	0.0431066	0.8
	ENSRNOG00000017975	Dnajb13	-0.31	0.893469	0.49	0.045846	0.8
	ENSRNOG00000028677	LAS2	-0.23	0.855021	0.58	0.0168793	0.81
	ENSRNOG00000048942	Olr1237	-0.11	0.777363	0.7	0.00662723	0.81
	ENSRNOG00000046933	Olr1690	-0.4	0.983737	0.41	0.030266	0.81
	ENSRNOG00000010940	Acad11	-0.29	0.857697	0.52	0.0235143	0.81
	ENSRNOG00000024632	Atf6	-0.25	0.985835	0.57	0.0188185	0.82
	ENSRNOG00000047306	Stap2	-0.26	0.458571	0.57	0.037791	0.83
	ENSRNOG00000015547	Jak2	-0.24	0.878712	0.59	0.0380383	0.83
	ENSRNOG00000003509	Olr1588	-0.29	0.882216	0.54	0.0177725	0.83
	ENSRNOG00000009951	Aif1l	-0.18	0.641517	0.65	0.0159657	0.83
	ENSRNOG00000022141	Ctdspl2	-0.07	0.989167	0.76	0.0299126	0.83
	ENSRNOG00000016353	Nim1	-0.03	0.752912	0.8	0.0229034	0.83
	ENSRNOG00000048325	Olr1196	-0.41	0.900816	0.43	0.0448026	0.84
	ENSRNOG00000001945	Vcsa2	0.05	0.292577	0.89	0.00401498	0.84
	ENSRNOG00000030352	Pcdhga9	-0.24	0.906716	0.61	0.0348665	0.85
	ENSRNOG00000005159	Fam135b	-0.34	0.373352	0.51	0.0179349	0.85
	ENSRNOG00000003748	RGD1565785	-0.49	0.524411	0.37	0.0447867	0.86
	ENSRNOG00000020719	Hrc	-0.37	0.517905	0.49	0.0367954	0.86
	ENSRNOG00000003537	Spta1	-0.23	0.98557	0.63	0.0254248	0.86
	ENSRNOG00000015093	Sparcl1	-0.4	0.308852	0.46	0.0481569	0.86
	ENSRNOG00000018494	Ppp1r3c	-0.32	0.88774	0.54	0.0154155	0.86
	ENSRNOG00000022139	Serpinb9d	-0.19	0.702726	0.67	0.0371584	0.86
	ENSRNOG00000009114	Fam110b	-0.31	0.805069	0.57	0.0291784	0.88
	ENSRNOG00000004962	Prdm4	-0.3	0.608261	0.58	0.0487438	0.88
	ENSRNOG00000005135	RGD1562161	-0.38	0.676128	0.5	0.0428537	0.88
	ENSRNOG00000002232	Aff1	-0.26	0.773289	0.62	0.0290857	0.88
	ENSRNOG00000042318	Pglyrp2	-0.15	0.399384	0.73	0.0176149	0.88
	ENSRNOG00000005382	Mroh4	-0.34	0.631465	0.54	0.0408102	0.88
	ENSRNOG00000018599	Gga2	-0.12	0.812978	0.77	0.0161228	0.89
	ENSRNOG00000015679	Dok4	-0.1	0.573783	0.79	0.0167288	0.89
	ENSRNOG00000011120	D330045A20Rik	-0.46	0.287097	0.44	0.0366884	0.9
	ENSRNOG00000007117	Cluap1	-0.22	0.466694	0.68	0.0495618	0.9
	ENSRNOG00000019744	Prr16	-0.17	0.820223	0.73	0.0359473	0.9
	ENSRNOG00000050764	Olr1138	-0.17	0.557085	0.73	0.0144299	0.9
	ENSRNOG00000016596	Hspa4	-0.03	0.96326	0.87	0.0346309	0.9
	ENSRNOG00000006360	Reg3a	-0.32	0.275796	0.59	0.0349624	0.91
	ENSRNOG00000026842	Nnt	-0.27	0.711062	0.64	0.0343905	0.91
	ENSRNOG00000001986	4930563D23Rik	-0.15	0.552079	0.76	0.0443831	0.91
	ENSRNOG00000032798	Slco3a1	-0.4	0.832743	0.52	0.0186563	0.92
	ENSRNOG00000014815	Myoz2	-0.41	0.594481	0.52	0.0419072	0.93
	ENSRNOG00000050182	Olr1138	-0.26	0.473179	0.67	0.020804	0.93
	ENSRNOG00000029837	Gm872	-0.52	0.746224	0.42	0.0393959	0.94
	ENSRNOG00000024986	Mmrn1	-0.33	0.773119	0.61	0.0317697	0.94
	ENSRNOG00000020372	Hdac4	-0.41	0.993889	0.54	0.0426553	0.95
	ENSRNOG00000016372	Slc12a7	-0.18	0.358308	0.77	0.00530796	0.95
	ENSRNOG00000038422	2210407C18Rik	-0.6	0.222935	0.36	0.0490266	0.96
	ENSRNOG00000038420	Atxn7l3b	-0.18	0.886643	0.78	0.0209176	0.96
	ENSRNOG00000008392	Sbf1	0.43	0.301812	1.39	0.00156737	0.96
	ENSRNOG00000013832	Fam193a	0.64	0.0709926	1.6	0.00213403	0.96
	ENSRNOG00000015769	Olr80	-0.58	0.796461	0.4	0.0357053	0.98
	ENSRNOG00000015235	Fra10ac1	-0.55	0.338157	0.43	0.0299629	0.98
	ENSRNOG00000012697	Rsb66	-0.4	0.689308	0.58	0.0188518	0.98
	ENSRNOG00000036688	Arhgdia	-0.48	0.695584	0.51	0.0234062	0.99
	ENSRNOG00000033729	Zfp715	-0.3	0.889571	0.69	0.0237135	0.99
	ENSRNOG00000013583	Tbc1d8	-0.4	0.983067	0.6	0.0326572	1
	ENSRNOG00000047252	Olr690	-0.37	0.588258	0.63	0.0233031	1
	ENSRNOG00000037030	Aadacl4	-0.36	0.878699	0.64	0.0179739	1
	ENSRNOG00000022181	RGD1562638	-0.26	0.373826	0.74	0.00539568	1
	ENSRNOG00000031421	Eif1a	-0.19	0.261648	0.81	0.0161196	1
	ENSRNOG00000029508	Slpil2	0.18	0.412893	1.18	0.00175651	1
	ENSRNOG00000002866	Rassf6	-0.55	0.975103	0.46	0.0212698	1.01
	ENSRNOG00000020744	Adar	-0.49	0.276018	0.52	0.0439201	1.01
	ENSRNOG00000013387	Tpcn2	-0.35	0.62686	0.66	0.00931402	1.01
	ENSRNOG00000016312	Catsper4	-0.34	0.776549	0.67	0.0225142	1.01
	ENSRNOG00000050636	Arhgef10l	-0.3	0.836862	0.71	0.0295518	1.01
	ENSRNOG00000025515	Ear1	-0.16	0.692438	0.85	0.00396608	1.01
	ENSRNOG00000011077	Tjp1	-0.63	0.919398	0.39	0.0425792	1.02
	ENSRNOG00000039959	Ctsll3	-0.66	0.675568	0.37	0.0471759	1.03
	ENSRNOG00000019950	Peli3	-0.6	0.388744	0.43	0.0329964	1.03
	ENSRNOG00000047118	1700021F05Rik	-0.46	0.838786	0.57	0.0272189	1.03
	ENSRNOG00000010637	Tbc1d5	-0.32	0.462932	0.71	0.00918326	1.03
	ENSRNOG00000013681	Kcns1	-0.32	0.505383	0.71	0.0378664	1.03
	ENSRNOG00000047001	Olr1384	-0.24	0.741955	0.79	0.0138909	1.03
	ENSRNOG00000013288	Xpo7	0.02	0.939648	1.05	0.00399046	1.03
	ENSRNOG00000016810	Stmn1	0.1	0.228309	1.14	0.0169364	1.04
	ENSRNOG00000010727	Ube2r2	-0.34	0.748422	0.7	0.0154775	1.04
	ENSRNOG00000000161	Chm	-0.1	0.390911	0.94	0.0357967	1.04
	ENSRNOG00000029078	Hmgn5b	-0.48	0.227639	0.57	0.0455873	1.05
	ENSRNOG00000029590	Spatc1	-0.49	0.673257	0.56	0.0322018	1.05
	ENSRNOG00000027212	Tekt3	-0.5	0.539136	0.56	0.0461469	1.06
	ENSRNOG00000019879	Sycn	-0.48	0.95658	0.59	0.0138487	1.07
	ENSRNOG00000001862	Ube2l3	-0.39	0.801296	0.68	0.0163139	1.07
	ENSRNOG00000017426	Rragc	-0.14	0.912027	0.93	0.00396068	1.07
	ENSRNOG00000047854	RT1-DMa	-0.51	0.865926	0.57	0.0294526	1.08
	ENSRNOG00000022511	tGap1	-0.5	0.158545	0.58	0.0138038	1.08
	ENSRNOG00000050715	Olr1561	-0.31	0.795388	0.77	0.0246616	1.08
	ENSRNOG00000009910	Swap70	-0.38	0.6693	0.71	0.0205946	1.09
	ENSRNOG00000045636	Fasn	-0.35	0.523018	0.74	0.0203038	1.09
	ENSRNOG00000003160	RragB	-0.26	0.654434	0.83	0.0181021	1.09
	ENSRNOG00000010233	Cald1	-0.61	0.667492	0.49	0.0362897	1.1
	ENSRNOG00000006002	Stk35	-0.53	0.323625	0.57	0.0212657	1.1
	ENSRNOG00000048166	Arhgap19	-0.29	0.364804	0.81	0.0403073	1.1
	ENSRNOG00000019634	Eif4e2	-0.27	0.676814	0.83	0.00785425	1.1
	ENSRNOG00000002736	Rabgap1l	-0.25	0.953558	0.85	0.00457116	1.1
	ENSRNOG00000021050	Olr319	-0.21	0.553869	0.89	0.00912525	1.1
	ENSRNOG00000001214	Pfkl	-0.17	0.883174	0.93	0.00845641	1.1
	ENSRNOG00000049177	Gm21807	-0.49	0.868304	0.62	0.0152584	1.11
	ENSRNOG00000018011	Fam208b	-0.48	0.577851	0.63	0.0227803	1.11
	ENSRNOG00000001138	Taok3	-0.43	0.355214	0.68	0.00665178	1.11
	ENSRNOG00000038883	D17Wsu92e	-0.53	0.467298	0.59	0.0201067	1.12
	ENSRNOG00000038165	Dfnb59	-0.39	0.451083	0.73	0.0129539	1.12
	ENSRNOG00000028895	Rtp4	-0.38	0.695081	0.74	0.0126114	1.12
	ENSRNOG00000024737	Tnrc6a	-0.31	0.986128	0.81	0.00808612	1.12
	ENSRNOG00000024907	Tnrc6b	0.5	0.273979	1.62	0.00227429	1.12
	ENSRNOG00000042797	Gm19402	-0.62	0.424522	0.51	0.0366751	1.13
	ENSRNOG00000015347	Trim45	-0.38	0.945861	0.75	0.0243947	1.13
	ENSRNOG00000011690	Rmdn3	-0.67	0.956849	0.46	0.0434382	1.13
	ENSRNOG00000036689	P4hb	-0.19	0.420625	0.95	0.00523547	1.14
	ENSRNOG00000023389	Ephx4	-0.36	0.683543	0.79	0.0124649	1.15
	ENSRNOG00000008218	Atp6v0e2	-0.02	0.667673	1.13	0.0026838	1.15
	ENSRNOG00000006733	Srgap2	0.07	0.186588	1.22	0.00289057	1.15
	ENSRNOG00000031380	Wfdc9	-0.57	0.735437	0.59	0.031331	1.16
	ENSRNOG00000020801	Cyp2b15	-0.52	0.961125	0.64	0.039332	1.16
	ENSRNOG00000010957	Braf	-0.71	0.927439	0.46	0.0264381	1.17
	ENSRNOG00000033391	Ascl5	-0.55	0.198563	0.62	0.0247795	1.17
	ENSRNOG00000025079	Fam126b	-0.48	0.17723	0.7	0.0109632	1.18
	ENSRNOG00000018376	TSGA10	-0.41	0.779291	0.77	0.0133891	1.18
	ENSRNOG00000007006	Slc3a1	-0.33	0.693409	0.85	0.0259074	1.18
	ENSRNOG00000010784	Scg3	-0.8	0.593801	0.38	0.0354907	1.18
	ENSRNOG00000003865	Tmigd1	-0.75	0.420687	0.44	0.0356858	1.19
	ENSRNOG00000012030	Wwox	-0.61	0.850583	0.58	0.023573	1.19
	ENSRNOG00000021996	Nlrp4	-0.43	0.487147	0.77	0.0489064	1.2
	ENSRNOG00000037402	Myeov2	0.22	0.276053	1.42	0.00258259	1.2
	ENSRNOG00000001082	Abcb9	-0.56	0.636038	0.64	0.0462775	1.2
	ENSRNOG00000004022	Klhdc9	-0.61	0.274468	0.6	0.0207717	1.21
	ENSRNOG00000042137	Tmem173	-0.56	0.431126	0.65	0.0416902	1.21
	ENSRNOG00000011875	Slc2a2	-0.51	0.218865	0.7	0.00636962	1.21
	ENSRNOG00000016977	Calb2	-0.5	0.955532	0.71	0.0201814	1.21
	ENSRNOG00000026217	Armc2	-0.43	0.797418	0.78	0.0071681	1.21
	ENSRNOG00000009599	Rwdd2a	-0.35	0.9925	0.86	0.00395978	1.21
	ENSRNOG00000002833	Gsk3b	-0.31	0.918845	0.9	0.0208283	1.21
	ENSRNOG00000031283	Gm379	-0.43	0.371904	0.79	0.0293426	1.22
	ENSRNOG00000033097	Agbl4	-0.56	0.935807	0.67	0.0171497	1.23
	ENSRNOG00000015652	Olr833	-0.43	0.799967	0.8	0.0411189	1.23
	ENSRNOG00000032513	Prps1l1	-0.03	0.96812	1.2	0.00389464	1.23
	ENSRNOG00000025087	Krt73	-0.78	0.895116	0.46	0.0361511	1.24
	ENSRNOG00000025031	RGD1560559	-0.62	0.936534	0.62	0.0439905	1.24
	ENSRNOG00000005330	Crebbp	-0.03	0.751921	1.21	0.0024242	1.24
	ENSRNOG00000025422	Hdhd1	-0.64	0.725527	0.61	0.0236409	1.25
	ENSRNOG00000001596	ATP5G3	-0.63	0.792754	0.62	0.0113989	1.25
	ENSRNOG00000024837	Tpte2	-0.59	0.595287	0.66	0.0116297	1.25
	ENSRNOG00000025174	Kat6a	-0.35	0.478534	0.9	0.00443756	1.25
	ENSRNOG00000050535	RRAGB	-0.26	0.7815	0.99	0.00347751	1.25
	ENSRNOG00000049259	Zfp748	-0.16	0.863372	1.09	0.00270397	1.25
	ENSRNOG00000033206	Entpd5	-0.23	0.951473	1.03	0.0373682	1.26
	ENSRNOG00000020723	Pten	0.24	0.39399	1.5	0.00207932	1.26
	ENSRNOG00000007333	Wdr20	-0.58	0.394198	0.69	0.0364089	1.27
	ENSRNOG00000011971	C1s	-0.86	0.846332	0.42	0.0332712	1.28
	ENSRNOG00000037684	RGD1566159	-0.5	0.952457	0.78	0.00814332	1.28
	ENSRNOG00000008145	Traf3	-0.24	0.997785	1.04	0.00580453	1.28
	ENSRNOG00000007782	Ghrh	-0.64	0.442993	0.65	0.00715418	1.29
	ENSRNOG00000006753	Tgm3	-0.53	0.235334	0.76	0.0181486	1.29
	ENSRNOG00000018005	Duoxa1	-0.45	0.260829	0.84	0.00873396	1.29
	ENSRNOG00000017954	Slmo1	-0.71	0.890951	0.59	0.0447549	1.3
	ENSRNOG00000039592	1700066B19Rik	-0.81	0.220403	0.49	0.0471426	1.3
	ENSRNOG00000031440	NOVA1	-0.78	0.110397	0.52	0.0367352	1.3
	ENSRNOG00000009076	Ttpal	-0.41	0.806289	0.89	0.0244367	1.3
	ENSRNOG00000005633	Zbtb49	-0.81	0.806825	0.5	0.0219987	1.31
	ENSRNOG00000008354	Slc9a8	-0.43	0.621139	0.88	0.00453844	1.31
	ENSRNOG00000016396	Fbxo11	-0.08	0.802785	1.23	0.00214933	1.31
	ENSRNOG00000011619	Myo9a	-0.48	0.4629	0.84	0.00860147	1.32
	ENSRNOG00000029209	Rnf13	-0.67	0.561117	0.65	0.0290966	1.32
	ENSRNOG00000010298	XBP1	-0.55	0.521471	0.77	0.0369832	1.32
	ENSRNOG00000010966	Itgb1	-0.45	0.271766	0.87	0.0318168	1.32
	ENSRNOG00000011562	Slitrk2	-0.6	0.838054	0.73	0.029015	1.33
	ENSRNOG00000009652	Prkci	-0.59	0.445649	0.74	0.0132237	1.33
	ENSRNOG00000049257	Gm5334	-0.59	0.887779	0.74	0.0179242	1.33
	ENSRNOG00000028707	Np4	-0.56	0.113614	0.79	0.0398314	1.35
	ENSRNOG00000005063	Atl1	-0.5	0.208155	0.85	0.00816595	1.35
	ENSRNOG00000050349	Mylk4	-0.73	0.426385	0.63	0.0188407	1.36
	ENSRNOG00000002005	Tmprss11f	-0.8	0.896474	0.57	0.0337957	1.37
	ENSRNOG00000024068	Gm595	-0.74	0.476405	0.63	0.0447232	1.37
	ENSRNOG00000031294	RGD1563104	-0.66	0.796362	0.71	0.0417949	1.37
	ENSRNOG00000009566	Phf12	-0.51	0.526426	0.86	0.00935141	1.37
	ENSRNOG00000004482	Ccdc88c	-0.9	0.276743	0.48	0.0384398	1.38
	ENSRNOG00000000639	Ado	-0.7	0.313941	0.68	0.00698602	1.38
	ENSRNOG00000033583	Zfp938	-0.41	0.561805	0.98	0.00258927	1.39
	ENSRNOG00000006199	Ispd	-0.76	0.400522	0.63	0.0117892	1.39
	ENSRNOG00000004193	Klhl12	-0.4	0.918757	0.99	0.00267189	1.39
	ENSRNOG00000016758	Loxl2	-0.69	0.658396	0.71	0.0116009	1.4
	ENSRNOG00000037455	Fam9b	-0.65	0.936766	0.75	0.0318876	1.4
	ENSRNOG00000017788	Katnal2	-0.46	0.330453	0.94	0.00268443	1.4
	ENSRNOG00000011319	Zbtb10	-0.85	0.87445	0.56	0.0406273	1.41
	ENSRNOG00000016340	Plcg1	-1.03	0.293651	0.39	0.0498924	1.42
	ENSRNOG00000003689	Nono	-0.73	0.771808	0.69	0.0463429	1.42
	ENSRNOG00000032946	Pdzd7	-0.61	0.397651	0.81	0.00492695	1.42
	ENSRNOG00000042687	Otud6a	-0.28	0.881856	1.15	0.00936917	1.43
	ENSRNOG00000016213	Ssbp2	-0.34	0.76524	1.09	0.00707117	1.43
	ENSRNOG00000019838	Gmfg	0.09	0.278891	1.53	0.0016993	1.44
	ENSRNOG00000005628	Hoxa1	-0.82	0.877507	0.63	0.0326934	1.45
	ENSRNOG00000003472	Atp11c	-0.55	0.948909	0.9	0.0137255	1.45
	ENSRNOG00000037514	Qser1	-0.53	0.84324	0.92	0.0384259	1.45
	ENSRNOG00000015019	Spg21	-0.36	0.992861	1.09	0.00276081	1.45
	ENSRNOG00000009683	Sdcbp	-0.77	0.468818	0.7	0.0287176	1.47
	ENSRNOG00000016717	Gas2	-0.79	0.824846	0.68	0.0436164	1.47
	ENSRNOG00000005016	TMED4	-0.94	0.128303	0.54	0.0330939	1.48
	ENSRNOG00000020139	RGD1565775	-0.69	0.278221	0.79	0.0302435	1.48
	ENSRNOG00000015845	Fam129b	-0.5	0.466563	0.98	0.0073545	1.48
	ENSRNOG00000016571	Ngf	-0.82	0.897899	0.67	0.0284655	1.49
	ENSRNOG00000023202	Usp15	-0.59	0.30594	0.91	0.00418958	1.5
	ENSRNOG00000036732	Gata5	-0.79	0.330333	0.72	0.0185611	1.51
	ENSRNOG00000032677	Tssc4	-0.74	0.55603	0.77	0.03003	1.51
	ENSRNOG00000006708	Tbc1d24	-0.67	0.298736	0.84	0.00630321	1.51
	ENSRNOG00000017613	Papd7	-0.44	0.918458	1.08	0.0120222	1.52
	ENSRNOG00000014585	Ccdc11	-0.88	0.446574	0.65	0.0168323	1.53
	ENSRNOG00000023430	2310003L06Rik	-0.97	0.139551	0.57	0.0349944	1.54
	ENSRNOG00000011073	Htt	-0.66	0.704624	0.91	0.0185136	1.57
	ENSRNOG00000032448	Tas2r104	-0.74	0.2218	0.85	0.00654127	1.59
	ENSRNOG00000010119	Zmat3	0	0.46552	1.59	0.00141594	1.59
	ENSRNOG00000049997	Ppp4r4	-0.75	0.195785	0.85	0.0148404	1.6
	ENSRNOG00000012002	Iqgap1	0.39	0.0719064	1.99	0.00132637	1.6
	ENSRNOG00000012090	Slc16a8	-0.82	0.854626	0.79	0.0459759	1.61
	ENSRNOG00000027410	Ccdc125	-1.11	0.870399	0.5	0.0154589	1.61
	ENSRNOG00000017577	Bphl	-1.05	0.139055	0.57	0.0312092	1.62
	ENSRNOG00000009480	Slc24a3	-0.92	0.419192	0.7	0.0274301	1.62
	ENSRNOG00000007390	Nfkbia	-0.52	0.200799	1.1	0.003079	1.62
	ENSRNOG00000031046	Ifna5	-1.04	0.220739	0.6	0.013248	1.64
	ENSRNOG00000020536	Hbz	-1.02	0.34183	0.62	0.028653	1.64
	ENSRNOG00000019336	Gata3	-0.64	0.626174	1	0.00336436	1.64
	ENSRNOG00000001415	Ap1s1	-0.81	0.843737	0.84	0.0337336	1.65
	ENSRNOG00000005921	Olr606	-0.7	0.952482	0.95	0.0321542	1.65
	ENSRNOG00000006255	Nipal4	-0.52	0.775413	1.14	0.00481709	1.66
	ENSRNOG00000019294	Stk16	-0.99	0.685525	0.67	0.0101644	1.66
	ENSRNOG00000019507	Hnrnpul2	-1.08	0.193906	0.6	0.0202011	1.68
	ENSRNOG00000036869	Tmem88b	-1.14	0.0944254	0.55	0.0229696	1.69
	ENSRNOG00000011178	Lrp2bp	-1.07	0.274375	0.63	0.0114675	1.7
	ENSRNOG00000036674	Cd7	-1.02	0.997829	0.7	0.0248742	1.72
	ENSRNOG00000022955	Vom2r75	-0.73	0.87905	1	0.00683183	1.73
	ENSRNOG00000027161	RGD1359158	-0.93	0.0832001	0.81	0.00930617	1.74
	ENSRNOG00000011663	Rnf7	-1.13	0.792339	0.63	0.0106066	1.76
	ENSRNOG00000018863	Abcc10	-0.97	0.896223	0.79	0.0101942	1.76
	ENSRNOG00000018923	Npm1	-1.12	0.255366	0.67	0.0161486	1.79
	ENSRNOG00000012447	Setd6	-0.97	0.873652	0.82	0.00449582	1.79
	ENSRNOG00000043210	Ppp3r1	-0.86	0.0697158	0.95	0.014305	1.81
	ENSRNOG00000032368	Tlr11	-1.21	0.97769	0.61	0.0129433	1.82
	ENSRNOG00000036572	Sfxn4	-0.79	0.44651	1.03	0.0338765	1.82
	ENSRNOG00000013443	Tm9sf3	-1.03	0.382069	0.81	0.00568313	1.84
	ENSRNOG00000036839	HNRNPA1	-0.91	0.862973	0.94	0.0221223	1.85
	ENSRNOG00000019099	Zfp334	-1	0.33554	0.86	0.00841332	1.86
	ENSRNOG00000016262	Dnase2b	-0.18	0.843586	1.69	0.033746	1.87
	ENSRNOG00000007948	Nf2	0.44	0.464266	2.32	0.0116803	1.88
	ENSRNOG00000011104	Rpl22	-0.22	0.774921	1.71	0.00299521	1.93
	ENSRNOG00000028595	Khdc1c	-1.25	0.646383	0.7	0.0111006	1.95
	ENSRNOG00000021988	Olfr225	-1.47	0.502557	0.5	0.0324229	1.97
	ENSRNOG00000018399	Cpne6	-1.15	0.181045	0.86	0.0190267	2.01
	ENSRNOG00000011675	Zfp40	-1.29	0.682227	0.75	0.0077323	2.04
	ENSRNOG00000031108	Olr1635	-1.19	0.176755	0.86	0.039042	2.05
	ENSRNOG00000006797	Zfp280c	-1.52	0.832511	0.55	0.0221693	2.07
	ENSRNOG00000026489	Olr1125	-1.27	0.160527	0.81	0.0283163	2.08
	ENSRNOG00000010015	Gp9	-1	0.16921	1.11	0.0295021	2.11
	ENSRNOG00000010063	Htr2a	0.17	0.221175	2.29	0.0107399	2.12
	ENSRNOG00000047894	Liph	-1.04	0.850554	1.09	0.00520419	2.13
	ENSRNOG00000014013	Map4k4	-0.42	0.511108	1.76	0.00186332	2.18
	ENSRNOG00000019599	Olr230	-1.29	0.964794	0.94	0.0103639	2.23
	ENSRNOG00000045666	RGD1563579	-1.67	0.292687	0.57	0.0277785	2.24
	ENSRNOG00000013566	1700013G24Rik	-1.6	0.179826	0.64	0.012363	2.24
	ENSRNOG00000027502	Nmi	-1.41	0.853997	0.86	0.0420424	2.27
	ENSRNOG00000048847	Wdr17	-1.45	0.722849	0.84	0.0130895	2.29
	ENSRNOG00000000137	Ly86	-2.02	0.519721	0.3	0.0491212	2.32
	ENSRNOG00000008595	Ttc12	-1.42	0.27434	0.9	0.0334616	2.32
	ENSRNOG00000042373	Ggta1l1	-1.68	0.530258	0.67	0.0232718	2.35
	ENSRNOG00000006263	Sh2d1a	-1.54	0.689811	0.82	0.0279883	2.36
	ENSRNOG00000005188	Tspan11	-1.72	0.148663	0.66	0.0277575	2.38
	ENSRNOG00000007967	Sdhb	-1.87	0.484384	0.57	0.0223024	2.44
	ENSRNOG00000050224	Stambpl1	-1.86	0.0562824	0.59	0.0316874	2.45
	ENSRNOG00000020590	Adam15	-1.61	0.898048	0.84	0.00890218	2.45
	ENSRNOG00000017442	Spef2	-1.74	0.0591904	0.72	0.0298513	2.46
	ENSRNOG00000043280	Vom2r37	-1.58	0.385896	0.9	0.0044246	2.48
	ENSRNOG00000030032	Olr374	-2.01	0.414145	0.52	0.025012	2.53
	ENSRNOG00000001515	Zak	-2	0.108687	0.55	0.0277471	2.55
	ENSRNOG00000009811	Cnih1	-1.97	0.16158	0.61	0.0191541	2.58
	ENSRNOG00000046527	PHF20L1	-1.94	0.822579	0.67	0.0404598	2.61
	ENSRNOG00000009314	Ivl	-1.69	0.943407	0.93	0.0118355	2.62
	ENSRNOG00000011375	Tsc2	-1.81	0.809465	0.83	0.00416503	2.64
	ENSRNOG00000014264	Phactr1	-1.63	0.114491	1.02	0.00389553	2.65
	ENSRNOG00000027919	Rdh13	-2.06	0.240561	0.61	0.0234647	2.67
	ENSRNOG00000022429	RGD1312005	-2.08	0.358239	0.62	0.0495965	2.7
	ENSRNOG00000046570	RGD1563579	-2.06	0.185391	0.67	0.0181666	2.73
	ENSRNOG00000050354	Olr1709	-1.72	0.0686535	1.02	0.00230302	2.74
	ENSRNOG00000043343	Zfp683	-2.36	0.141159	0.43	0.0349752	2.79
	ENSRNOG00000012512	Nexn	-2.01	0.62881	0.88	0.0071805	2.89
	ENSRNOG00000023163	RGD1563528	-2.07	0.549468	0.89	0.0406785	2.96
	ENSRNOG00000012733	Ankrd12	-2.41	0.224976	0.62	0.0479796	3.03
	ENSRNOG00000005227	Tfap4	-2.51	0.172079	0.57	0.0249121	3.08
	ENSRNOG00000018215	Slc22a6	-2.41	0.220136	0.69	0.0308805	3.1
	ENSRNOG00000050137	Ajap1	-2.29	0.459105	0.87	0.0371112	3.16
	ENSRNOG00000005264	Sav1	-1.92	0.740271	1.34	0.00237156	3.26
	ENSRNOG00000046984	St6galnac6	-2.42	0.242393	0.85	0.0101474	3.27
	ENSRNOG00000033119	Plcb4	-2.73	0.325746	0.57	0.0183792	3.3
	ENSRNOG00000004756	Syt2	-2.53	0.178411	0.79	0.0379832	3.32
	ENSRNOG00000018400	Golm1	-1.55	0.307905	1.81	0.00991425	3.36
	ENSRNOG00000017946	Ctsq	-2.56	0.279987	0.89	0.0424957	3.45
	ENSRNOG00000002941	Uhmk1	-2.83	0.179302	0.64	0.0125804	3.47
	ENSRNOG00000012655	Adamts6	-2.49	0.43766	0.99	0.0033144	3.48
	ENSRNOG00000025982	Taar3	-2.7	0.471996	0.89	0.0190678	3.59
	ENSRNOG00000017667	Adnp2	-2.22	0.0965466	1.39	0.00449784	3.61
	ENSRNOG00000031174	Arnt	-1.15	0.60271	2.48	0.00130788	3.63
	ENSRNOG00000029370	Abhd3	-2.91	0.393056	0.86	0.0279935	3.77
	ENSRNOG00000009509	Klrc2	-2.83	0.143155	1.06	0.0373954	3.89
	ENSRNOG00000049900	Irf2bp2	-2.37	0.248092	2.5	0.00296063	4.87
	ENSRNOG00000014183	Gnaq	-3.31	0.147692	2.03	0.0020714	5.34
GROUP 3	gene_id	gene_symbol	MMAvg_Log2fold_d21_vs_d1	MMKS_pval_d21_vs_d1	KMMAvg_Log2fold_d21_vs_d1	KS_pval_d21_vs_d1	KMM-MM
	ENSRNOG00000001949	SMR3A	1.49	0.00589714	0.64	0.0238365	-0.85
	ENSRNOG00000018716	Dennd2c	1.3	0.0373004	0.58	0.025362	-0.72
	ENSRNOG00000015370	Slc35g2	1.29	0.00299451	0.64	0.0256529	-0.65
	ENSRNOG00000009250	Pts	1.16	0.00788797	0.51	0.0302999	-0.65
	ENSRNOG00000015439	Man2a1	0.98	0.0411337	0.45	0.0396524	-0.53
	ENSRNOG00000010037	Epb4.1	1.31	0.0188148	0.91	0.0157688	-0.4
	ENSRNOG00000020865	Ano1	0.92	0.0421779	0.56	0.0316112	-0.36
	ENSRNOG00000043323	Il36b	0.81	0.0418024	0.48	0.0243714	-0.33
	ENSRNOG00000010495	Ttc17	0.92	0.0276949	0.62	0.0495445	-0.3
	ENSRNOG00000017414	Irf7	0.95	0.0157088	0.65	0.0168156	-0.3
	ENSRNOG00000043158	RGD1564712	0.81	0.0215145	0.52	0.0411706	-0.29
	ENSRNOG00000050510	Rab1b	0.76	0.0236001	0.47	0.025449	-0.29
	ENSRNOG00000011858	Unc5d	0.73	0.0242599	0.46	0.0236726	-0.27
	ENSRNOG00000017344	Olr185	0.62	0.0163042	0.37	0.0437019	-0.25
	ENSRNOG00000016408	Kirrel	1.2	0.0153444	0.96	0.00339466	-0.24
	ENSRNOG00000013018	Eda2r	0.77	0.0468197	0.57	0.0297734	-0.2
	ENSRNOG00000009222	Epha2	0.89	0.0322614	0.71	0.00878412	-0.18
	ENSRNOG00000050080	Olr535	1.05	0.00569692	0.87	0.00870251	-0.18
	ENSRNOG00000048940	Olr1689	0.67	0.0347263	0.5	0.0256091	-0.17
	ENSRNOG00000017352	Ctdnep1	0.68	0.0221522	0.53	0.0417724	-0.15
	ENSRNOG00000046091	Sult2a6	0.69	0.0237772	0.55	0.0285404	-0.14
	ENSRNOG00000008871	Sdr16c5	0.64	0.0232048	0.52	0.029447	-0.12
	ENSRNOG00000038644	Vom1r38	0.88	0.0106354	0.77	0.00571704	-0.11
	ENSRNOG00000004696	Arhgap5	0.78	0.0337708	0.71	0.0156711	-0.07
	ENSRNOG00000026935	Arl13a	0.59	0.0141495	0.53	0.0274663	-0.06
	ENSRNOG00000007733	Arhgef9	1.05	0.00778722	1	0.0135123	-0.05
	ENSRNOG00000018746	Slc30a5	0.78	0.0320177	0.73	0.0129513	-0.05
	ENSRNOG00000012393	S100a13	0.57	0.0483094	0.52	0.0361973	-0.05
	ENSRNOG00000025318	Scyl3	0.77	0.0283375	0.74	0.01288	-0.03
	ENSRNOG00000021442	Hddc2	0.69	0.0417201	0.66	0.020877	-0.03
	ENSRNOG00000009372	Tacr3	0.62	0.0409496	0.6	0.0251123	-0.02
	ENSRNOG00000001809	Hrg	0.65	0.0479796	0.64	0.00955447	-0.01
	ENSRNOG00000022808	Ccdc83	0.63	0.0180557	0.62	0.0189037	-0.01
	ENSRNOG00000002800	Gdpd2	0.71	0.0285565	0.74	0.0120618	0.03
	ENSRNOG00000003759	Galc	0.43	0.0462285	0.46	0.0359801	0.03
	ENSRNOG00000020977	Arpp19	0.7	0.0471011	0.74	0.0316639	0.04
	ENSRNOG00000047259	Olr1368	0.7	0.024474	0.77	0.00801386	0.07
	ENSRNOG00000018179	Glt8d1	0.74	0.0154775	0.82	0.0175662	0.08
	ENSRNOG00000046997	Olr514	0.89	0.022877	0.97	0.00379402	0.08
	ENSRNOG00000046312	Olr1689	0.52	0.0362501	0.61	0.0233569	0.09
	ENSRNOG00000008487	Amotl2	1.04	0.0278308	1.15	0.0193998	0.11
	ENSRNOG00000031811	Olr477	0.78	0.0274456	0.9	0.0327115	0.12
	ENSRNOG00000047153	Olr1516	0.4	0.0475762	0.6	0.0130043	0.2
	ENSRNOG00000047253	Olr776	0.47	0.03465	0.69	0.00847442	0.22
	ENSRNOG00000047388	Vom2r4	0.42	0.0348857	0.66	0.0121116	0.24
	ENSRNOG00000031576	Zfp455	0.55	0.0222852	0.96	0.00375017	0.41
	ENSRNOG00000031232	Nrp2	0.59	0.0445726	1.04	0.00248902	0.45
	ENSRNOG00000048690	Olr1516	0.41	0.0449538	0.93	0.00516159	0.52
	ENSRNOG00000004923	Map4k5	0.65	0.0137506	1.29	0.011207	0.64
	ENSRNOG00000000521	Cdkn1a	1.14	0.00438099	3.05	0.00130305	1.91
	ENSRNOG00000010756	Tp53	1.91	0.0295518	4.07	0.00130209	2.16
GROUP 4	gene_id	gene_symbol	MMAvg_Log2fold_d21_vs_d1	MMKS_pval_d21_vs_d1	KMMAvg_Log2fold_d21_vs_d1	KS_pval_d21_vs_d1	KMM-MM
	ENSRNOG00000000017	Steap1	-1.54	0.0414891	-0.41	0.144251	1.13
	ENSRNOG00000000138	Glis1	-1	0.0322257	-0.29	0.605619	0.71
	ENSRNOG00000000495	Uhrf1bp1	-1.04	0.0309092	-0.59	0.943651	0.45
	ENSRNOG00000000525	Pi16	-1.69	0.0432298	-0.35	0.712401	1.34
	ENSRNOG00000000640	Egr2	-1.16	0.0362567	-0.87	0.906382	0.29
	ENSRNOG00000000695	Ssh1	-5.38	0.00595701	0.34	0.906131	5.72
	ENSRNOG00000000759	Olr1869	-2.76	0.0215145	-0.26	0.71716	2.5
	ENSRNOG00000000796	Ranbp2	-2.96	0.0385373	-1.56	0.14601	1.4
	ENSRNOG00000000800	Man1a1	-2.86	0.0467537	0.27	0.596899	3.13
	ENSRNOG00000000875	Fhl1	-1.14	0.0342017	-0.66	0.694218	0.48
	ENSRNOG00000001203	Rrp1	-2.05	0.0136726	-1.55	0.836189	0.5
	ENSRNOG00000001235	Gna12	-1.57	0.0147272	-0.02	0.921739	1.55
	ENSRNOG00000001309	Camkk2	-3.36	0.0396452	0.08	0.523052	3.44
	ENSRNOG00000001490	Pdcd2	-1.42	0.04333	-1.75	0.156567	-0.33
	ENSRNOG00000001640	Tomm70a	-2.67	0.0168625	-1.27	0.147757	1.4
	ENSRNOG00000001729	Xxylt1	-1.06	0.0445015	-0.66	0.222069	0.4
	ENSRNOG00000001876	Ccdc74a	-2.03	0.00527043	0.16	0.589223	2.19
	ENSRNOG00000002180	Tbc1d1	-4.04	0.00885141	-0.42	0.364225	3.62
	ENSRNOG00000002292	Hnrpd	-0.87	0.0366217	-0.86	0.257826	0.01
	ENSRNOG00000002372	Sgcd	-2.23	0.0339638	0.02	0.634628	2.25
	ENSRNOG00000002373	Akap1	-2.03	0.0073355	-0.58	0.112846	1.45
	ENSRNOG00000002420	Zc3h7a	-2.03	0.0221993	-1.3	0.0772332	0.73
	ENSRNOG00000002436	Mmd	-1.39	0.0460817	-1.14	0.156045	0.25
	ENSRNOG00000002501	RGD1309586	-0.98	0.0312092	-0.19	0.983769	0.79
	ENSRNOG00000002517	Pdc	-1.42	0.0457246	0	0.947563	1.42
	ENSRNOG00000002560	Fgf16	-1.86	0.0497008	0.2	0.659355	2.06
	ENSRNOG00000002593	Esrrg	-1.59	0.00831003	0.37	0.186727	1.96
	ENSRNOG00000002644	Utp18	-5.66	0.00232768	-1.31	0.139185	4.35
	ENSRNOG00000002645	Gemin5	-1.83	0.0431066	-1.67	0.121236	0.16
	ENSRNOG00000002654	FAM120C	-1.02	0.0381833	0.31	0.382914	1.33
	ENSRNOG00000002701	Hgd	-1.85	0.0188555	-0.04	0.592441	1.81
	ENSRNOG00000002713	Zfp672	-1.16	0.0267956	0.13	0.75638	1.29
	ENSRNOG00000002886	Myh10	-1.02	0.0381004	-0.07	0.66176	0.95
	ENSRNOG00000002895	Nagpa	-1.5	0.0171975	-0.37	0.0801829	1.13
	ENSRNOG00000002975	RGD1563606	-2.61	0.018967	-0.16	0.952864	2.45
	ENSRNOG00000003233	Serpinf2	-3.58	0.0175175	-0.43	0.377774	3.15
	ENSRNOG00000003279	Syce2	-3.39	0.0299294	0.59	0.146648	3.98
	ENSRNOG00000003285	Mpv17l	-1	0.0456518	-0.18	0.741797	0.82
	ENSRNOG00000003296	Dck	-5.41	0.00279648	-0.15	0.987414	5.26
	ENSRNOG00000003466	Iqsec2	-3.97	0.00704065	0.24	0.436588	4.21
	ENSRNOG00000003566	Apoh	-0.8	0.0412593	0.41	0.113404	1.21
	ENSRNOG00000003594	Tmem183a	-1.42	0.046589	-0.69	0.422061	0.73
	ENSRNOG00000003699	Endov	-4.07	0.0331916	0	0.877751	4.07
	ENSRNOG00000003741	Nptx1	-1.24	0.0257212	-0.21	0.17375	1.03
	ENSRNOG00000003762	Smarca1	-1.92	0.042329	-0.02	0.971719	1.9
	ENSRNOG00000003846	Pitpna	-4.65	0.012174	-0.29	0.808689	4.36
	ENSRNOG00000003942	Asnsd1	-1.27	0.0334124	0.07	0.552658	1.34
	ENSRNOG00000003975	Pfn1	-1.73	0.0438733	-0.4	0.627203	1.33
	ENSRNOG00000004016	Msl3	-1.05	0.0373547	0.36	0.184355	1.41
	ENSRNOG00000004019	Phlda1	-4.52	0.0154837	-1.35	0.521197	3.17
	ENSRNOG00000004027	Aldh9a1	-1.92	0.00526693	0.34	0.252235	2.26
	ENSRNOG00000004036	Snx12	-1.95	0.0257359	-0.47	0.334818	1.48
	ENSRNOG00000004052	Ppp1r9b	-3.12	0.019203	-1.36	0.212919	1.76
	ENSRNOG00000004132	Lasp1	-1.23	0.0467454	-0.84	0.219958	0.39
	ENSRNOG00000004210	Osr1	-1.83	0.0414966	-0.7	0.121218	1.13
	ENSRNOG00000004212	Fbxw9	-2.97	0.029935	0.02	0.916818	2.99
	ENSRNOG00000004310	Caskin2	-1	0.0474091	-0.5	0.157584	0.5
	ENSRNOG00000004500	Myc	-3.21	0.00614131	-1.92	0.315043	1.29
	ENSRNOG00000004571	RGD1563680	-1.41	0.013332	-1.55	0.170794	-0.14
	ENSRNOG00000004616	Npm1	-2.61	0.00252499	-1.71	0.0722292	0.9
	ENSRNOG00000004719	Pp2d1	-1.11	0.0282631	-0.13	0.911888	0.98
	ENSRNOG00000004723	Fcf1	-1.76	0.0449617	-1.46	0.17398	0.3
	ENSRNOG00000004726	Mapkapk2	-3.11	0.0161777	-1.59	0.637557	1.52
	ENSRNOG00000004741	Rpl19	-4.59	0.0108454	-1.1	0.313443	3.49
	ENSRNOG00000004912	Itgav	-3.11	0.0232004	-1.71	0.0713474	1.4
	ENSRNOG00000004940	Rnf215	-1.72	0.0497443	-0.64	0.210178	1.08
	ENSRNOG00000005101	Ctage5	-2.83	0.017903	-0.51	0.760647	2.32
	ENSRNOG00000005138	Pip4k2c	-3.58	0.00556405	0.24	0.439903	3.82
	ENSRNOG00000005167	Surf2	-1.05	0.0320948	-0.58	0.434606	0.47
	ENSRNOG00000005437	Hrsp12	-0.97	0.0482501	-0.28	0.881735	0.69
	ENSRNOG00000005646	Tas2r107	-1.59	0.0169701	-0.35	0.882602	1.24
	ENSRNOG00000005888	Fsip1	-1.62	0.0252801	-0.24	0.976343	1.38
	ENSRNOG00000005911	Rln3	-1.13	0.032357	-0.11	0.764296	1.02
	ENSRNOG00000005987	Suox	-2.82	0.0181522	-0.06	0.938951	2.76
	ENSRNOG00000006120	Shh	-3.11	0.0320889	-0.8	0.11942	2.31
	ENSRNOG00000006180	Pum2	-1.95	0.0260404	-0.92	0.0667939	1.03
	ENSRNOG00000006185	Etaa1	-3.98	0.00693177	-1.96	0.597275	2.02
	ENSRNOG00000006320	Ptges	-2.49	0.0342394	-0.55	0.625632	1.94
	ENSRNOG00000006392	Xrcc6	-1.25	0.0425868	-1.16	0.164772	0.09
	ENSRNOG00000006487	Casp8ap2	-1.3	0.0336469	-1.53	0.162717	-0.23
	ENSRNOG00000006578	Odf1	-0.99	0.0458866	0.19	0.627257	1.18
	ENSRNOG00000006698	Rab33a	-1.07	0.049285	0.21	0.819605	1.28
	ENSRNOG00000006759	Ankrd24	-3.65	0.0059205	-0.62	0.220403	3.03
	ENSRNOG00000006818	Arl6ip5	-4.55	0.00692277	-0.15	0.993742	4.4
	ENSRNOG00000006870	Mtdh	-3.83	0.0151331	-0.24	0.929864	3.59
	ENSRNOG00000006894	Tor1a	-2.86	0.0292659	-0.56	0.646184	2.3
	ENSRNOG00000006939	Ndufa7	-1.91	0.0071712	-0.22	0.750826	1.69
	ENSRNOG00000006991	Adrm1	-2.56	0.0235911	-0.26	0.605727	2.3
	ENSRNOG00000007160	Csrp2bp	-2.73	0.044265	-1.9	0.348144	0.83
	ENSRNOG00000007412	Dok1	-3.04	0.0108522	-0.65	0.526633	2.39
	ENSRNOG00000007564	Evc	-0.97	0.0393462	-0.25	0.758766	0.72
	ENSRNOG00000007610	Gdf11	-5.18	0.00604653	-0.16	0.425127	5.02
	ENSRNOG00000007611	Hoxb7	-1.68	0.018583	-0.32	0.715076	1.36
	ENSRNOG00000007862	Acat1	-2.08	0.0166192	0.23	0.150106	2.31
	ENSRNOG00000008138	4931429I11Rik	-3.31	0.0361116	-0.41	0.400882	2.9
	ENSRNOG00000008217	Madcam1	-1.75	0.0176603	-0.74	0.92722	1.01
	ENSRNOG00000008257	Mfap2	-3.2	0.0087247	-0.44	0.111581	2.76
	ENSRNOG00000008375	Olr1	-1.31	0.0277001	0.22	0.535557	1.53
	ENSRNOG00000008410	CEP63	-2.21	0.0249977	-0.01	0.847392	2.2
	ENSRNOG00000008632	Invs	-1.38	0.0351163	0.11	0.812641	1.49
	ENSRNOG00000008652	Phip	-2.92	0.00484732	-1.39	0.190984	1.53
	ENSRNOG00000008873	Ino80b	-3.64	0.0351292	-2.11	0.0518617	1.53
	ENSRNOG00000008892	Parp2	-3.28	0.0478448	-1.19	0.319075	2.09
	ENSRNOG00000008929	Aebp2	-1.23	0.0383426	0.35	0.081713	1.58
	ENSRNOG00000008972	Mtnr1b	-1.03	0.0300188	-0.31	0.969421	0.72
	ENSRNOG00000009035	Malsu1	-3.17	0.00861427	-2.09	0.0505856	1.08
	ENSRNOG00000009042	Sec24c	-2.31	0.026634	-0.12	0.879805	2.19
	ENSRNOG00000009078	Mrpl37	-2.6	0.0251841	-0.6	0.920617	2
	ENSRNOG00000009099	Zfp281	-1.38	0.0376336	-0.2	0.550764	1.18
	ENSRNOG00000009240	Rpl28-ps4	-1.55	0.0284228	-0.05	0.688551	1.5
	ENSRNOG00000009264	Erc1	-2.4	0.0116586	0.06	0.636851	2.46
	ENSRNOG00000009278	Ift88	-1.72	0.0303734	0.14	0.902259	1.86
	ENSRNOG00000009364	Ndufb9	-3.15	0.0493454	-2.43	0.0779843	0.72
	ENSRNOG00000009465	Sfrp2	-2.74	0.0182852	0.12	0.587401	2.86
	ENSRNOG00000009474	Ddx42	-2.14	0.0261741	-0.51	0.208126	1.63
	ENSRNOG00000009533	4922501L14Rik	-0.98	0.0386071	-0.06	0.800706	0.92
	ENSRNOG00000009565	Pdk4	-2.35	0.00514099	-0.07	0.916313	2.28
	ENSRNOG00000009568	Hdac1	-1.08	0.048573	-1.26	0.0736665	-0.18
	ENSRNOG00000009643	Msl1	-2.95	0.0049567	-2.68	0.154894	0.27
	ENSRNOG00000009823	Lsmd1	-2.16	0.00668366	0.51	0.131119	2.67
	ENSRNOG00000009942	Cib2	-1.84	0.00991633	0.13	0.206118	1.97
	ENSRNOG00000010019	Fam166a	-2.5	0.00818689	-0.78	0.169355	1.72
	ENSRNOG00000010023	Slc33a1	-1.9	0.0171906	0.23	0.184571	2.13
	ENSRNOG00000010214	Scrn2	-2.73	0.00841691	-0.57	0.170713	2.16
	ENSRNOG00000010373	TRIOBP	-1.29	0.0283163	0.09	0.539762	1.38
	ENSRNOG00000010430	Tmem40	-2.54	0.0463838	0.35	0.245788	2.89
	ENSRNOG00000010467	Cpa5	-1.29	0.0340638	0.42	0.184364	1.71
	ENSRNOG00000010473	Cand2	-3.03	0.0463265	-0.62	0.621391	2.41
	ENSRNOG00000010668	Anxa6	-3.03	0.00669529	-0.16	0.899832	2.87
	ENSRNOG00000010895	Tmem30a	-2.26	0.0340138	-1.22	0.13832	1.04
	ENSRNOG00000011157	Jak1	-3.2	0.0278727	-0.03	0.533997	3.17
	ENSRNOG00000011227	Atp1b2	-4.17	0.0128905	-0.36	0.406604	3.81
	ENSRNOG00000011441	Tpd52	-1.4	0.0360787	-0.88	0.107991	0.52
	ENSRNOG00000011668	Nfil3	-1.18	0.024446	-0.11	0.848731	1.07
	ENSRNOG00000011739	Dennd4a	-1.04	0.0393888	-0.11	0.98768	0.93
	ENSRNOG00000012172	Spi1	-1.23	0.0345675	-0.06	0.884089	1.17
	ENSRNOG00000012227	Stambp	-3.87	0.0213525	-0.17	0.701076	3.7
	ENSRNOG00000012357	Unc45a	-1.73	0.0118966	-2.25	0.0858862	-0.52
	ENSRNOG00000012455	Tardbp	-4.09	0.00249547	-1.29	0.113148	2.8
	ENSRNOG00000012573	Dlgap2	-1.39	0.0143021	0.08	0.784678	1.47
	ENSRNOG00000012647	Nkx2-4	-1.38	0.0467207	0.07	0.649476	1.45
	ENSRNOG00000012806	Rbbp6	-1.38	0.0355686	-0.73	0.265092	0.65
	ENSRNOG00000012808	Mbrl	-1.24	0.0398314	-0.79	0.469996	0.45
	ENSRNOG00000012847	Scgb1c1	-1.85	0.0259665	-0.18	0.781921	1.67
	ENSRNOG00000012923	Rprd1b	-5.17	0.0164643	-0.29	0.702349	4.88
	ENSRNOG00000012935	Ppp1r8	-2.71	0.0167621	-0.38	0.284057	2.33
	ENSRNOG00000012960	Uap1l1	-1.49	0.0330268	0.37	0.828585	1.86
	ENSRNOG00000012982	Map9	-2.96	0.0254055	-0.4	0.51428	2.56
	ENSRNOG00000013218	Sap30	-2.15	0.0356467	0.33	0.131526	2.48
	ENSRNOG00000013261	Vax2	-1.16	0.0261989	-0.16	0.671775	1
	ENSRNOG00000013291	Cyp2c23	-1.23	0.0406565	0.32	0.77058	1.55
	ENSRNOG00000013300	Atpif1	-1.24	0.0493109	-0.69	0.258159	0.55
	ENSRNOG00000013504	Prpf31	-3.15	0.00355326	-3.32	0.107478	-0.17
	ENSRNOG00000013727	Ndc80	-3.68	0.00457013	-2.9	0.581784	0.78
	ENSRNOG00000013741	Ube2d3	-2.4	0.0310473	-1.99	0.129981	0.41
	ENSRNOG00000013753	Tssk5	-2.91	0.0236454	-0.32	0.289157	2.59
	ENSRNOG00000013756	Snrnp48	-1.2	0.0403291	-1.5	0.170745	-0.3
	ENSRNOG00000013802	Slc25a36l1	-1.78	0.0299573	-0.28	0.564223	1.5
	ENSRNOG00000013807	Dmc1	-1.04	0.0494059	0.23	0.613192	1.27
	ENSRNOG00000013847	Nova2	-3.61	0.0216609	0.09	0.861659	3.7
	ENSRNOG00000013925	Nox4	-2.12	0.0446914	0.05	0.772864	2.17
	ENSRNOG00000013954	Alpl	-2.82	0.0497704	-0.08	0.972185	2.74
	ENSRNOG00000014002	St7l	-1.25	0.0323331	-0.21	0.804058	1.04
	ENSRNOG00000014007	Gfod1	-1.18	0.029255	0.05	0.618813	1.23
	ENSRNOG00000014083	Iqsec3	-1.37	0.0238593	-0.8	0.85045	0.57
	ENSRNOG00000014084	Sp1	-2.07	0.0298569	-0.36	0.66751	1.71
	ENSRNOG00000014197	Tmem51	-1.19	0.0350585	0.11	0.168246	1.3
	ENSRNOG00000014317	Arpc5l	-1.17	0.0483858	-0.47	0.798356	0.7
	ENSRNOG00000014584	Odf2	-1.03	0.0483094	0.34	0.535609	1.37
	ENSRNOG00000014604	Sigmar1	-3.89	0.00539807	-0.34	0.410152	3.55
	ENSRNOG00000014625	Atp5d	-3.39	0.0318109	-0.82	0.143113	2.57
	ENSRNOG00000014630	Iws1	-1.39	0.0244974	-1.1	0.156317	0.29
	ENSRNOG00000014788	Rsph6a	-2.7	0.0322853	-0.45	0.147144	2.25
	ENSRNOG00000014869	Wdr31	-1.66	0.0220967	-0.43	0.408876	1.23
	ENSRNOG00000014871	Zic4	-1.16	0.0465561	-0.05	0.812834	1.11
	ENSRNOG00000014890	Mrpl43	-2.39	0.0409716	-0.7	0.120518	1.69
	ENSRNOG00000014915	Gsr	-1.8	0.00734025	-1.18	0.858696	0.62
	ENSRNOG00000014966	1600014C10Rik	-1.48	0.0207879	-0.44	0.458765	1.04
	ENSRNOG00000014980	Mob4	-5.41	0.00239124	-4.6	0.0840587	0.81
	ENSRNOG00000015140	Trmt13	-2.56	0.0117504	-1.1	0.423329	1.46
	ENSRNOG00000015205	Cyb5a	-2.56	0.0450335	-0.75	0.372577	1.81
	ENSRNOG00000015213	Fxn	-2.11	0.0440296	-2.02	0.102865	0.09
	ENSRNOG00000015280	Actr8	-1.45	0.0187372	-2.79	0.217521	-1.34
	ENSRNOG00000015303	Fbll1	-1.66	0.0452094	-0.32	0.75437	1.34
	ENSRNOG00000015407	Olr57	-1.03	0.0489407	-0.1	0.522279	0.93
	ENSRNOG00000015557	Umod	-2.59	0.028653	-1	0.293394	1.59
	ENSRNOG00000015602	Cdh2	-1.2	0.0478532	0.06	0.362518	1.26
	ENSRNOG00000015619	Agfg1	-1.15	0.0407735	-0.41	0.835161	0.74
	ENSRNOG00000015844	Snrpd2	-6.27	0.00152518	-4.35	0.0779119	1.92
	ENSRNOG00000015878	Pif1	-2.31	0.00710642	-0.34	0.707631	1.97
	ENSRNOG00000016001	Chmp1a	-2.88	0.012796	-0.06	0.997143	2.82
	ENSRNOG00000016057	Kcnj13	-3.01	0.0375314	-0.06	0.45325	2.95
	ENSRNOG00000016067	Ckap5	-1.9	0.00624154	-1.47	0.167749	0.43
	ENSRNOG00000016087	Hars2	-1.64	0.042846	-0.81	0.19777	0.83
	ENSRNOG00000016181	Tbx20	-0.91	0.03003	0.52	0.126936	1.43
	ENSRNOG00000016204	Lrrc24	-3.32	0.0229431	-0.13	0.648138	3.19
	ENSRNOG00000016266	Mphosph10	-1.89	0.0234287	-0.64	0.258126	1.25
	ENSRNOG00000016362	Gpr4	-1.05	0.0310877	-0.11	0.603733	0.94
	ENSRNOG00000016392	Zfp593	-1.97	0.0130762	-1.23	0.205452	0.74
	ENSRNOG00000016611	HRAS1	-1.35	0.0133184	-0.11	0.772813	1.24
	ENSRNOG00000016635	D430042O09Rik	-1.02	0.0406638	-0.12	0.960481	0.9
	ENSRNOG00000016708	E2f1	-1.13	0.0226011	-0.03	0.416994	1.1
	ENSRNOG00000016770	Calm3	-1.4	0.0128091	-0.41	0.764451	0.99
	ENSRNOG00000016794	Phyhd1	-1.1	0.0256919	0	0.592996	1.1
	ENSRNOG00000016813	Tia1	-2.76	0.015188	-0.55	0.0591904	2.21
	ENSRNOG00000016854	Lrrc36	-1.92	0.039254	-0.01	0.558792	1.91
	ENSRNOG00000016921	Klhl11	-0.9	0.047259	-0.02	0.490535	0.88
	ENSRNOG00000016940	Ppp2r2d	-2.65	0.0362435	-0.33	0.614686	2.32
	ENSRNOG00000016950	Otud1	-1.01	0.0420649	0.33	0.153719	1.34
	ENSRNOG00000017093	Pxdc1	-2.65	0.0162133	-1.2	0.136514	1.45
	ENSRNOG00000017201	Cd2bp2	-3.77	0.0215187	-4.23	0.0933993	-0.46
	ENSRNOG00000017220	Tcirg1	-1.56	0.0124521	-0.44	0.657636	1.12
	ENSRNOG00000017306	Tmem238	-2.83	0.0284281	-0.34	0.444837	2.49
	ENSRNOG00000017510	Mfge8	-1.18	0.0192181	0.07	0.431783	1.25
	ENSRNOG00000017547	Ccl28	-2.11	0.0288038	0.16	0.868066	2.27
	ENSRNOG00000017557	2810459M11Rik	-5.21	0.0151483	-0.6	0.161992	4.61
	ENSRNOG00000017596	Txnl4a	-2.76	0.0242645	-0.14	0.407557	2.62
	ENSRNOG00000017608	C2cd3	-3.92	0.0298792	-1.38	0.286173	2.54
	ENSRNOG00000017730	Psmd1	-1.45	0.00985	-0.82	0.204349	0.63
	ENSRNOG00000017887	Mutyh	-1.68	0.0178571	-0.27	0.682497	1.41
	ENSRNOG00000017945	Serf1	-1.81	0.035316	-0.79	0.265376	1.02
	ENSRNOG00000018058	Runx3	-5.29	0.00309544	-1.17	0.916324	4.12
	ENSRNOG00000018076	Fmo5	-1.96	0.02726	-0.16	0.812512	1.8
	ENSRNOG00000018129	Ndufab1	-4.25	0.0199814	-2.73	0.0540378	1.52
	ENSRNOG00000018137	Tubgcp2	-2.63	0.00430659	-2.48	0.110516	0.15
	ENSRNOG00000018160	Zswim5	-1.03	0.0472424	0.39	0.0554649	1.42
	ENSRNOG00000018239	Dhrs4	-1.84	0.0126062	0.22	0.542793	2.06
	ENSRNOG00000018243	Ubfd1	-3.04	0.0465808	0.41	0.25655	3.45
	ENSRNOG00000018250	Tnni3	-2.18	0.0457489	0.35	0.829752	2.53
	ENSRNOG00000018378	Cacnb2	-3.42	0.0392398	0.46	0.144314	3.88
	ENSRNOG00000018407	Gjd4	-1	0.0282578	0.22	0.276673	1.22
	ENSRNOG00000018408	RGD1307554	-3.52	0.00869144	-0.2	0.836725	3.32
	ENSRNOG00000018476	Fuom	-1.5	0.0196483	0.41	0.382113	1.91
	ENSRNOG00000018528	Nrl	-1.66	0.0295408	-0.25	0.561911	1.41
	ENSRNOG00000018551	Olr63	-1.59	0.0377704	-0.95	0.88757	0.64
	ENSRNOG00000018651	Agtpbp1	-2.91	0.0149274	0.28	0.601687	3.19
	ENSRNOG00000018719	Cir1	-1.64	0.0142126	-0.07	0.933141	1.57
	ENSRNOG00000018742	Klk11	-3.61	0.0164184	0.35	0.122944	3.96
	ENSRNOG00000018812	Rpp25	-2.17	0.0464576	-0.38	0.706128	1.79
	ENSRNOG00000018858	Myct1	-1.62	0.00722403	-0.35	0.36287	1.27
	ENSRNOG00000018992	Dpysl3	-1.2	0.028062	0.09	0.722813	1.29
	ENSRNOG00000019027	Habp4	-5.48	0.0341891	-0.45	0.729191	5.03
	ENSRNOG00000019097	Bap1	-3.91	0.00829056	-1.41	0.0792843	2.5
	ENSRNOG00000019110	Ocstamp	-2.36	0.0305207	0.28	0.278573	2.64
	ENSRNOG00000019118	Slc13a3	-2.92	0.00423431	-0.38	0.48773	2.54
	ENSRNOG00000019249	Ap3b2	-2.42	0.0441236	0.62	0.167478	3.04
	ENSRNOG00000019438	Rnf31	-3.52	0.00759248	-1.92	0.0986191	1.6
	ENSRNOG00000019451	Smtn	-2.72	0.04421	-0.31	0.91448	2.41
	ENSRNOG00000019464	Ttc9c	-1.35	0.016223	-0.48	0.234618	0.87
	ENSRNOG00000019606	Trpv3	-1.21	0.0405909	0.01	0.622257	1.22
	ENSRNOG00000019749	Ube2j2	-1.03	0.0352064	0.23	0.633471	1.26
	ENSRNOG00000019857	Gng7	-3.08	0.018278	0.23	0.185659	3.31
	ENSRNOG00000019924	Thop1	-3.25	0.00683628	-0.49	0.104123	2.76
	ENSRNOG00000019935	Armc5	-3.72	0.00706506	-0.05	0.248157	3.67
	ENSRNOG00000020014	Myh14	-4.72	0.041141	-0.03	0.540876	4.69
	ENSRNOG00000020075	Eef1g	-1.43	0.0308805	-1.68	0.117111	-0.25
	ENSRNOG00000020095	Pcdhb3	-0.9	0.049354	-0.27	0.77237	0.63
	ENSRNOG00000020119	Pcdhac1	-1.59	0.0228638	-0.02	0.809837	1.57
	ENSRNOG00000020379	Cog8	-5.48	0.00232328	-1.64	0.126713	3.84
	ENSRNOG00000020442	Ubl5	-6.71	0.00621566	-2.85	0.0922304	3.86
	ENSRNOG00000020485	Vav3	-4.22	0.0269886	-0.05	0.996504	4.17
	ENSRNOG00000020517	Prrg2	-1.24	0.0265233	-0.05	0.953397	1.19
	ENSRNOG00000020593	Gipc3	-3.32	0.0100881	-0.13	0.952057	3.19
	ENSRNOG00000020643	BUB3	-2.86	0.0218588	-0.44	0.718495	2.42
	ENSRNOG00000020670	Atrip	-3.58	0.0150936	-1.24	0.416718	2.34
	ENSRNOG00000020688	Ccdc51	-0.8	0.0480893	-0.23	0.365568	0.57
	ENSRNOG00000020772	Dhx8	-6.21	0.0130895	-0.83	0.638153	5.38
	ENSRNOG00000020922	Hspb6	-4.21	0.018163	-0.36	0.0976219	3.85
	ENSRNOG00000020938	Ppp1r15a	-3.82	0.00332587	-0.51	0.451708	3.31
	ENSRNOG00000020950	Syvn1	-1.29	0.0111468	-0.29	0.686606	1
	ENSRNOG00000021090	Pygm	-2.03	0.0116851	-0.14	0.253275	1.89
	ENSRNOG00000021185	Bola1	-3.08	0.0170818	0.06	0.28494	3.14
	ENSRNOG00000021248	Cdc25b	-2.64	0.0316933	-0.49	0.124804	2.15
	ENSRNOG00000021264	Pcna	-2.59	0.0445726	-2.25	0.0564375	0.34
	ENSRNOG00000021420	Tirap	-1.45	0.00898548	-0.58	0.319851	0.87
	ENSRNOG00000022143	Dusp23	-3.74	0.00950233	-0.75	0.43219	2.99
	ENSRNOG00000022189	Htatip2	-1.04	0.0403001	0.39	0.418546	1.43
	ENSRNOG00000022210	Alox12b	-5.72	0.00898358	-0.45	0.821221	5.27
	ENSRNOG00000022239	Tusc5	-1.8	0.0050785	0.12	0.652136	1.92
	ENSRNOG00000022308	RGD1564018	-0.95	0.0281307	0.1	0.721375	1.05
	ENSRNOG00000022860	Swi5	-0.78	0.042193	-0.33	0.439097	0.45
	ENSRNOG00000023085	Pmel	-1.69	0.00741335	-0.15	0.375249	1.54
	ENSRNOG00000023098	RGD1307897	-1.12	0.0424653	-0.75	0.108412	0.37
	ENSRNOG00000023213	Dmrtb1	-3.72	0.0174344	0.1	0.618434	3.82
	ENSRNOG00000023403	Gtpbp3	-2.57	0.034296	-0.15	0.998614	2.42
	ENSRNOG00000023712	Stox1	-3.44	0.00643946	0.03	0.598189	3.47
	ENSRNOG00000023892	Lce1f	-1.4	0.0219774	-0.11	0.47629	1.29
	ENSRNOG00000023946	RGD1309148	-3.08	0.0242784	-0.8	0.280601	2.28
	ENSRNOG00000023993	Kif1a	-2.36	0.0123503	-0.08	0.858797	2.28
	ENSRNOG00000024142	Arglu1	-3.47	0.0415412	-1.14	0.385237	2.33
	ENSRNOG00000024352	Tyw1	-1.6	0.0328083	-1.34	0.138752	0.26
	ENSRNOG00000024426	Mro	-1.63	0.00980052	-0.16	0.468507	1.47
	ENSRNOG00000024435	Wbscr17	-1.7	0.0177269	0.34	0.165411	2.04
	ENSRNOG00000024884	RGD1565129	-2.89	0.043276	-0.24	0.761888	2.65
	ENSRNOG00000024928	1700006A11Rik	-1.46	0.0096008	-0.21	0.323468	1.25
	ENSRNOG00000025680	Nipbl	-1.51	0.0295021	-1.97	0.118463	-0.46
	ENSRNOG00000025910	Hccs	-3.09	0.0165532	-1.42	0.106109	1.67
	ENSRNOG00000026034	USP34	-2.77	0.0196829	0.28	0.0845182	3.05
	ENSRNOG00000026039	Tspan32	-1.83	0.0353289	-0.29	0.224134	1.54
	ENSRNOG00000026080	9030612E09Rik	-3.26	0.0191654	-0.66	0.783469	2.6
	ENSRNOG00000026094	Vom2r54	-2.82	0.0129645	0.27	0.732988	3.09
	ENSRNOG00000026227	4931400O07RIK	-1.22	0.0274819	0.25	0.629587	1.47
	ENSRNOG00000026440	RGD1559891	-1.67	0.021935	-0.49	0.074856	1.18
	ENSRNOG00000026564	Ptpdc1	-4.4	0.00929244	-0.27	0.454408	4.13
	ENSRNOG00000026669	RT1-Ha	-2.92	0.038656	-0.3	0.813749	2.62
	ENSRNOG00000026963	Hsp90b1	-5.24	0.00380095	-2.27	0.102575	2.97
	ENSRNOG00000027374	9330101J02Rik	-1.46	0.0143572	-0.21	0.702887	1.25
	ENSRNOG00000027940	Lppr3	-1.93	0.00406351	-0.16	0.648554	1.77
	ENSRNOG00000027995	Samd7	-3.18	0.0162197	-0.23	0.581356	2.95
	ENSRNOG00000028087	1110058L19Rik	-3.92	0.0146916	-0.47	0.857784	3.45
	ENSRNOG00000028095	Lcn6	-1.73	0.020999	-0.29	0.17628	1.44
	ENSRNOG00000028103	Psmd3	-3.42	0.0348282	-0.86	0.153451	2.56
	ENSRNOG00000028493	Ppp1r15b	-4.44	0.0189335	-0.65	0.800853	3.79
	ENSRNOG00000028733	Prkar1b	-1.26	0.0323809	-0.07	0.946808	1.19
	ENSRNOG00000028872	Rai14	-1.11	0.033746	0.19	0.191117	1.3
	ENSRNOG00000029133	Aes	-2.35	0.011413	-0.1	0.99708	2.25
	ENSRNOG00000029221	Klk1b3	-1.7	0.0389364	-0.48	0.316713	1.22
	ENSRNOG00000029785	Cdc26	-1.42	0.0232807	-0.72	0.507486	0.7
	ENSRNOG00000029884	Olr486	-1.73	0.0304073	-0.29	0.303946	1.44
	ENSRNOG00000030687	Olr1620	-3.2	0.0104442	-0.27	0.911124	2.93
	ENSRNOG00000030743	Myog	-3.71	0.0185027	-0.11	0.438244	3.6
	ENSRNOG00000030763	Dpp4	-2.31	0.0428078	0.44	0.373309	2.75
	ENSRNOG00000031040	Troap	-1.68	0.0215646	-0.79	0.237932	0.89
	ENSRNOG00000031734	Vom1r50	-1.37	0.0277523	-0.37	0.953187	1
	ENSRNOG00000031778	Mef2d	-2.99	0.0208121	-0.07	0.783234	2.92
	ENSRNOG00000031792	Mcpt1l3	-4.17	0.0037656	-1.98	0.116198	2.19
	ENSRNOG00000032246	Acsm3	-1.49	0.0156617	-0.2	0.20533	1.29
	ENSRNOG00000032552	Zfp799	-3.91	0.0108027	-0.11	0.348954	3.8
	ENSRNOG00000032574	Scrib	-1.07	0.037743	0.09	0.901086	1.16
	ENSRNOG00000032748	Abcc1	-2.59	0.0076432	-0.34	0.485199	2.25
	ENSRNOG00000032759	Cdx2	-3.01	0.00466749	0.34	0.263835	3.35
	ENSRNOG00000033209	Bmp8b	-1.05	0.029729	-0.13	0.999823	0.92
	ENSRNOG00000033400	Olr932	-1.75	0.00808612	-0.57	0.236896	1.18
	ENSRNOG00000033505	Olr837	-2.92	0.0304413	-1.4	0.972063	1.52
	ENSRNOG00000033527	Pappa	-2.04	0.0209746	0.53	0.100133	2.57
	ENSRNOG00000033575	Emid1	-1.32	0.0200674	-1.38	0.884459	-0.06
	ENSRNOG00000033585	Tex29	-1.6	0.0326452	0.1	0.4255	1.7
	ENSRNOG00000033609	Irx1	-1.2	0.0387399	-0.08	0.686841	1.12
	ENSRNOG00000033685	Elane	-0.73	0.0413852	-0.17	0.612363	0.56
	ENSRNOG00000033843	RGD1562953	-1.2	0.0340575	-0.93	0.560113	0.27
	ENSRNOG00000034031	Vstm2l	-4.2	0.0118403	-1.46	0.0606199	2.74
	ENSRNOG00000034040	Rnf113a1	-4.39	0.00631424	-0.05	0.87508	4.34
	ENSRNOG00000034114	Olr728	-2.17	0.0324648	-0.05	0.354422	2.12
	ENSRNOG00000034182	NDUFB4	-3.08	0.0131538	-0.59	0.48678	2.49
	ENSRNOG00000036729	Rpl38	-3.62	0.0345739	-1.51	0.149587	2.11
	ENSRNOG00000036865	Krt77	-1.91	0.0443752	0.2	0.254242	2.11
	ENSRNOG00000037100	Gm11435	-3.29	0.0452575	-0.04	0.43492	3.25
	ENSRNOG00000037171	Tdgf1	-1.72	0.0347772	0.36	0.491104	2.08
	ENSRNOG00000037198	Usp18	-1.46	0.0169263	0.05	0.745315	1.51
	ENSRNOG00000037203	Tgm7	-0.82	0.0454986	-0.06	0.572045	0.76
	ENSRNOG00000037263	Irak1	-1.75	0.0205746	-1.01	0.140464	0.74
	ENSRNOG00000037295	Poc1a	-1.21	0.0231692	-1.05	0.243457	0.16
	ENSRNOG00000037853	Rarres1	-1.57	0.011373	-0.24	0.180079	1.33
	ENSRNOG00000038150	RGD1560394	-1.45	0.0161938	-0.53	0.268763	0.92
	ENSRNOG00000038481	Tex24	-2.79	0.0172933	-0.08	0.784292	2.71
	ENSRNOG00000039110	Lsmem1	-0.84	0.0418997	0.29	0.244054	1.13
	ENSRNOG00000039296	Gm5294	-3.38	0.0140324	0.09	0.539032	3.47
	ENSRNOG00000039315	1700019L03Rik	-0.97	0.0499884	-0.29	0.668956	0.68
	ENSRNOG00000039551	Rdh14	-3.06	0.0360721	-0.34	0.98024	2.72
	ENSRNOG00000039740	Cenpk	-3.08	0.00476994	-2.14	0.0995253	0.94
	ENSRNOG00000039985	Ube2a	-1.09	0.042435	-0.11	0.420178	0.98
	ENSRNOG00000042359	Pigk	-2.68	0.033308	-0.18	0.789211	2.5
	ENSRNOG00000042411	Rps6ka1	-1.72	0.0469188	-0.2	0.779476	1.52
	ENSRNOG00000042560	Bag4	-1.8	0.0146649	-0.33	0.927324	1.47
	ENSRNOG00000042668	Msrb3	-2.82	0.0474424	-0.31	0.715112	2.51
	ENSRNOG00000042747	Fam72a	-1.53	0.0198103	0.33	0.181334	1.86
	ENSRNOG00000042944	Cenpw	-3.28	0.00880463	-1.3	0.131493	1.98
	ENSRNOG00000043203	KRT75	-1.36	0.0242274	-0.29	0.528323	1.07
	ENSRNOG00000043261	Spata31d1b	-3.77	0.0358229	-1.14	0.200045	2.63
	ENSRNOG00000043295	RGD1565033	-5.42	0.00642964	-0.66	0.189105	4.76
	ENSRNOG00000045644	HIST2H3C2	-1.51	0.0184663	-0.61	0.119056	0.9
	ENSRNOG00000045648	Olr20	-1.35	0.0423971	0.05	0.732088	1.4
	ENSRNOG00000045817	Olr785	-4.07	0.0399463	-0.8	0.563552	3.27
	ENSRNOG00000046121	Igsf7	-0.86	0.0404234	-0.41	0.609844	0.45
	ENSRNOG00000046424	Mfn2	-1.31	0.0178924	-1.22	0.678077	0.09
	ENSRNOG00000046447	Mfn2	-1.51	0.0182924	-1.34	0.296776	0.17
	ENSRNOG00000046463	RGD1561558	-1.45	0.0398744	-1.39	0.839303	0.06
	ENSRNOG00000046920	SNIP1	-4.72	0.00917551	-1.45	0.161766	3.27
	ENSRNOG00000047045	Sdhaf1	-1.08	0.0360261	-0.25	0.170834	0.83
	ENSRNOG00000047096	RGD1564372	-3.53	0.0358686	-1.03	0.123356	2.5
	ENSRNOG00000047128	Vom1r23	-1.11	0.0493886	0.35	0.215579	1.46
	ENSRNOG00000047148	Olfr556	-3.17	0.00751615	0.08	0.541329	3.25
	ENSRNOG00000047187	SURF2	-1.15	0.0372463	-0.55	0.489783	0.6
	ENSRNOG00000047235	Vps26b	-1.65	0.0309264	-0.07	0.976762	1.58
	ENSRNOG00000047236	Pde4d	-1.13	0.0483773	-0.14	0.846287	0.99
	ENSRNOG00000047300	Bdkrb2	-3.24	0.0115794	-0.61	0.0681389	2.63
	ENSRNOG00000047419	Olr1611	-1.4	0.0361182	0.48	0.168583	1.88
	ENSRNOG00000047531	Ccdc57	-3.76	0.0236636	0.21	0.547141	3.97
	ENSRNOG00000047896	Kctd10	-2.14	0.00799503	0.78	0.0950576	2.92
	ENSRNOG00000047897	Olr868	-3.2	0.0252129	0.23	0.650453	3.43
	ENSRNOG00000047987	Vom1r75	-1.22	0.0223282	-0.75	0.186024	0.47
	ENSRNOG00000048023	Olr1061	-2.2	0.00382613	0.01	0.970295	2.21
	ENSRNOG00000048914	Traf1	-1.02	0.0355751	0.31	0.107841	1.33
	ENSRNOG00000049027	ZFP280B	-1.33	0.0458217	-0.14	0.959573	1.19
	ENSRNOG00000049031	Muc3	-3.68	0.0317521	0.22	0.788494	3.9
	ENSRNOG00000049277	SYNE4	-3.05	0.0167455	-0.04	0.776888	3.01
	ENSRNOG00000049292	Olr590	-1.11	0.0482416	0.66	0.116014	1.77
	ENSRNOG00000049326	Tmem234	-3.96	0.0240566	-0.36	0.766989	3.6
	ENSRNOG00000049343	MORC4	-0.96	0.0364288	-0.27	0.873391	0.69
	ENSRNOG00000049642	SMIM5	-1.15	0.0366751	-0.46	0.452527	0.69
	ENSRNOG00000049998	B4galnt2	-2.71	0.0119556	0.08	0.674322	2.79
	ENSRNOG00000050478	Hist1h3a	-1.94	0.0318876	-0.61	0.113037	1.33
GROUP 5	gene_id	gene_symbol	MMAvg_Log2fold_d21_vs_d1	MMKS_pval_d21_vs_d1	KMMAvg_Log2fold_d21_vs_d1	KS_pval_d21_vs_d1	KMM-MM
	ENSRNOG00000000001	Arsj	-0.02	0.776227	0.15	0.27781	0.17
	ENSRNOG00000000007	Gad1	-0.53	0.866265	-0.17	0.914195	0.36
	ENSRNOG00000000008	Alx4	0.72	0.1172	-0.26	0.725527	-0.98
	ENSRNOG00000000009	Tmco5b	-0.25	0.770717	0.4	0.303009	0.65
	ENSRNOG00000000010	Cbln1	-2.52	0.864751	-0.16	0.609934	2.36
	ENSRNOG00000000012	Tcf15	-1.1	0.131493	-0.58	0.99394	0.52
	ENSRNOG00000000028	Nde1	0.33	0.566998	-0.15	0.389142	-0.48
	ENSRNOG00000000029	Myh11	-0.5	0.78861	-0.12	0.828491	0.38
	ENSRNOG00000000033	Tmcc2	1.12	0.357191	-0.84	0.771382	-1.96
	ENSRNOG00000000034	Nuak2	-0.44	0.483836	-0.03	0.802539	0.41
	ENSRNOG00000000035	Tmed11	0.36	0.156106	0.21	0.302348	-0.15
	ENSRNOG00000000036	Klhdc8a	-1.14	0.487047	0.16	0.492393	1.3
	ENSRNOG00000000040	RGD1304622	-0.69	0.113789	0.25	0.521317	0.94
	ENSRNOG00000000041	Slc26a1	-0.93	0.263462	-0.08	0.735684	0.85
	ENSRNOG00000000042	Xpr1	0.59	0.0896366	-0.14	0.767743	-0.73
	ENSRNOG00000000043	Idua	0.37	0.301514	0.07	0.854685	-0.3
	ENSRNOG00000000044	Tmem175	-0.19	0.887714	-0.14	0.839972	0.05
	ENSRNOG00000000047	Cd82	-0.12	0.770461	-0.04	0.903765	0.08
	ENSRNOG00000000053	Crp	-0.61	0.850554	-0.23	0.680838	0.38
	ENSRNOG00000000054	Abhd8	-0.35	0.284188	-0.14	0.843149	0.21
	ENSRNOG00000000055	Fcrl6	-0.02	0.423453	0.54	0.0813017	0.56
	ENSRNOG00000000060	Cplx1	0.02	0.8083	-0.29	0.414176	-0.31
	ENSRNOG00000000062	Pcgf3	-0.5	0.898247	0.52	0.182767	1.02
	ENSRNOG00000000064	Atp5i	-2.79	0.137786	-0.41	0.489282	2.38
	ENSRNOG00000000065	Pde6b	0.07	0.880598	-0.19	0.823761	-0.26
	ENSRNOG00000000066	Fbxo28	-0.33	0.541085	0.18	0.496925	0.51
	ENSRNOG00000000070	Dr1	-0.62	0.494623	-0.95	0.0657144	-0.33
	ENSRNOG00000000073	Tmed5	-0.37	0.625181	0.05	0.680712	0.42
	ENSRNOG00000000075	Mtf2	0.6	0.0979001	-0.42	0.659572	-1.02
	ENSRNOG00000000081	Antxr2	0.66	0.0566805	-0.41	0.106623	-1.07
	ENSRNOG00000000082	Hltf	-0.72	0.437849	-0.61	0.419931	0.11
	ENSRNOG00000000091	Smad9	-1.5	0.424817	-1.06	0.186388	0.44
	ENSRNOG00000000095	Gpr89b	0.46	0.356885	-0.03	0.227649	-0.49
	ENSRNOG00000000096	Pdzk1	-0.37	0.893723	-0.08	0.862359	0.29
	ENSRNOG00000000097	Cd160	0.88	0.0594537	0.02	0.476735	-0.86
	ENSRNOG00000000105	Cplx2	0.69	0.141675	0.6	0.050181	-0.09
	ENSRNOG00000000108	Aga	-0.32	0.933191	0.26	0.427459	0.58
	ENSRNOG00000000109	Fgf20	-0.71	0.588758	-0.19	0.524101	0.52
	ENSRNOG00000000111	Coprs	0.51	0.0954205	0.18	0.54826	-0.33
	ENSRNOG00000000112	Champ1	-1.2	0.223055	0.36	0.162319	1.56
	ENSRNOG00000000113	Elac1	-0.05	0.703854	0.34	0.439476	0.39
	ENSRNOG00000000121	Pigv	-2.47	0.376085	-0.68	0.250652	1.79
	ENSRNOG00000000122	RGD1562178	0.23	0.440504	-0.12	0.764399	-0.35
	ENSRNOG00000000123	Rnf19b	-0.67	0.57906	-0.37	0.431063	0.3
	ENSRNOG00000000129	RGD1559864	0.75	0.339033	0.45	0.309308	-0.3
	ENSRNOG00000000130	Dnajb5	-0.15	0.837581	-0.16	0.997457	-0.01
	ENSRNOG00000000133	Txndc15	-0.03	0.950877	-0.64	0.900681	-0.61
	ENSRNOG00000000142	Plxdc2	-1.34	0.357429	-0.78	0.0579188	0.56
	ENSRNOG00000000145	Pik3r3	0.46	0.105383	0.08	0.726678	-0.38
	ENSRNOG00000000147	Mast2	-0.16	0.961276	-0.09	0.492745	0.07
	ENSRNOG00000000150	Dnajc1	-0.95	0.149536	0.25	0.220472	1.2
	ENSRNOG00000000151	Ldlrap1	-2.29	0.654633	0.03	0.887935	2.32
	ENSRNOG00000000156	Megf6	-0.17	0.734486	0.19	0.229683	0.36
	ENSRNOG00000000157	Atg12	0.97	0.123812	-0.5	0.482458	-1.47
	ENSRNOG00000000158	Cdo1	-0.57	0.397949	0.07	0.497547	0.64
	ENSRNOG00000000164	Lamp2	0.1	0.727847	0.27	0.273434	0.17
	ENSRNOG00000000165	Pfkfb1	0.1	0.454924	0.25	0.451211	0.15
	ENSRNOG00000000167	Alas2	0.02	0.392419	0.12	0.345503	0.1
	ENSRNOG00000000168	Gatm	-0.18	0.995405	0.02	0.886302	0.2
	ENSRNOG00000000170	Slc30a4	-0.81	0.879252	-0.41	0.63781	0.4
	ENSRNOG00000000172	Sqrdl	0.32	0.209692	0.15	0.403526	-0.17
	ENSRNOG00000000177	Ppap2c	-0.62	0.111271	0.08	0.762026	0.7
	ENSRNOG00000000184	Tmprss6	-2.26	0.85144	-0.05	0.664256	2.21
	ENSRNOG00000000185	MPST	-0.52	0.609556	-0.07	0.911877	0.45
	ENSRNOG00000000186	Tst	0.17	0.660765	-0.24	0.350412	-0.41
	ENSRNOG00000000187	Csf2rb	-0.8	0.516416	-0.29	0.660331	0.51
	ENSRNOG00000000195	VWA5A	0.18	0.683092	0.25	0.360957	0.07
	ENSRNOG00000000196	Cyp19a1	-0.21	0.492695	-1.04	0.353549	-0.83
	ENSRNOG00000000199	Dppa5	0.27	0.109528	0.18	0.446095	-0.09
	ENSRNOG00000000201	Gsta2	-0.61	0.612093	-0.86	0.562493	-0.25
	ENSRNOG00000000204	Syncrip	-0.26	0.713632	-0.58	0.555608	-0.32
	ENSRNOG00000000207	RGD1565766	-0.4	0.736318	0.48	0.496942	0.88
	ENSRNOG00000000216	Klf11	-0.44	0.425143	-0.06	0.988515	0.38
	ENSRNOG00000000219	Ano10	0.1	0.712936	0.34	0.102312	0.24
	ENSRNOG00000000221	Abhd5	-0.11	0.816294	-0.23	0.732318	-0.12
	ENSRNOG00000000230	Lmf1	-1.07	0.437045	-2.18	0.265989	-1.11
	ENSRNOG00000000231	Kctd17	0.46	0.226557	0.32	0.202508	-0.14
	ENSRNOG00000000233	Grm6	0.17	0.358518	-0.14	0.878658	-0.31
	ENSRNOG00000000236	Zfp207	-0.65	0.141445	-1.02	0.211679	-0.37
	ENSRNOG00000000237	RGD1310429	-0.36	0.878131	0.23	0.549188	0.59
	ENSRNOG00000000242	Synrg	-0.12	0.847272	0.35	0.322568	0.47
	ENSRNOG00000000244	Coil	0.09	0.933519	0.41	0.366475	0.32
	ENSRNOG00000000245	Slc16a6	-0.25	0.959846	-0.31	0.628973	-0.06
	ENSRNOG00000000246	Amz2	-0.05	0.977929	0.15	0.336652	0.2
	ENSRNOG00000000247	Mfsd11	-0.36	0.930017	-0.3	0.444646	0.06
	ENSRNOG00000000249	Mettl23	-1.7	0.233935	0.11	0.39239	1.81
	ENSRNOG00000000251	St6galnac1	0.25	0.340545	-0.26	0.398532	-0.51
	ENSRNOG00000000257	Smpd3	0.78	0.256051	0.02	0.444742	-0.76
	ENSRNOG00000000258	Prmt7	-2.42	0.350577	-0.03	0.793385	2.39
	ENSRNOG00000000262	Zfp821	-0.37	0.827024	-0.09	0.693373	0.28
	ENSRNOG00000000264	Def8	-0.31	0.829363	0.05	0.848612	0.36
	ENSRNOG00000000274	Phyhipl	0.13	0.558422	0.27	0.568997	0.14
	ENSRNOG00000000275	Fam13c	-1.15	0.111134	0.25	0.208932	1.4
	ENSRNOG00000000277	Tet1	-0.2	0.617028	-0.23	0.789894	-0.03
	ENSRNOG00000000279	Rtn4ip1	-0.03	0.363702	-0.42	0.220195	-0.39
	ENSRNOG00000000281	Prodh	0.86	0.828865	0.51	0.659427	-0.35
	ENSRNOG00000000282	Gsc2	-0.7	0.701292	-0.14	0.969086	0.56
	ENSRNOG00000000283	Dgcr14	1.21	0.10458	-1.45	0.313698	-2.66
	ENSRNOG00000000288	Scarf2	-0.75	0.207928	0.1	0.724818	0.85
	ENSRNOG00000000296	Aqp6	0.18	0.867897	-0.65	0.0793102	-0.83
	ENSRNOG00000000297	Aqp2	0.21	0.195596	-0.17	0.402623	-0.38
	ENSRNOG00000000299	Foxo3	-1.22	0.193897	-0.38	0.834561	0.84
	ENSRNOG00000000302	Sesn1	-2.65	0.194686	0.3	0.425329	2.95
	ENSRNOG00000000303	Cep57l1	0.02	0.325562	0.08	0.964271	0.06
	ENSRNOG00000000304	Cd164	0.05	0.898495	-0.09	0.911622	-0.14
	ENSRNOG00000000306	Smpd2	-0.41	0.533425	0.18	0.672986	0.59
	ENSRNOG00000000308	Zbtb24	-0.1	0.741867	-0.77	0.418377	-0.67
	ENSRNOG00000000312	Fig4	-4.59	0.366986	-0.44	0.818731	4.15
	ENSRNOG00000000314	Sec63	-1.06	0.338346	-0.36	0.0862705	0.7
	ENSRNOG00000000316	Sobp	-1.85	0.431533	-0.05	0.999004	1.8
	ENSRNOG00000000321	Cd24	-0.06	0.903801	0.65	0.129942	0.71
	ENSRNOG00000000322	Atg5	-1.58	0.723665	-0.52	0.709812	1.06
	ENSRNOG00000000323	Prdm1	-0.58	0.112082	0.24	0.777363	0.82
	ENSRNOG00000000327	Hace1	-0.47	0.534361	0.6	0.0981014	1.07
	ENSRNOG00000000335	Ermap	-0.73	0.91432	0.32	0.296505	1.05
	ENSRNOG00000000340	RGD1304704	-0.53	0.982434	-0.73	0.257426	-0.2
	ENSRNOG00000000341	Nid2	-0.11	0.706057	0.04	0.371976	0.15
	ENSRNOG00000000368	Grik2	0.46	0.357052	-0.05	0.956718	-0.51
	ENSRNOG00000000373	Ctnna3	-0.78	0.448857	0.08	0.90828	0.86
	ENSRNOG00000000376	Tmem167b	-0.48	0.955851	0.24	0.274433	0.72
	ENSRNOG00000000378	CTNNA3	-0.02	0.984847	-0.38	0.972485	-0.36
	ENSRNOG00000000379	Dnajc12	-0.57	0.457343	-0.21	0.911379	0.36
	ENSRNOG00000000380	Sirt1	-0.02	0.418177	-0.46	0.473327	-0.44
	ENSRNOG00000000381	Herc4	0.76	0.22568	-1	0.756657	-1.76
	ENSRNOG00000000383	Mypn	-0.07	0.427739	-0.04	0.633905	0.03
	ENSRNOG00000000384	Atoh7	0.58	0.420348	-1.29	0.055858	-1.87
	ENSRNOG00000000386	Pbld1	-0.1	0.674539	0.19	0.837107	0.29
	ENSRNOG00000000387	Slc25a16	-2.84	0.17948	-1.19	0.133079	1.65
	ENSRNOG00000000390	Rufy2	-2.08	0.143748	-0.3	0.790061	1.78
	ENSRNOG00000000392	Supv3l1	-1.45	0.614272	-0.75	0.244449	0.7
	ENSRNOG00000000394	Srgn	-2.44	0.0770432	0.04	0.53639	2.48
	ENSRNOG00000000395	2510003E04Rik	-0.84	0.291641	-0.19	0.843285	0.65
	ENSRNOG00000000396	Ddx50	0.44	0.304447	0.35	0.378816	-0.09
	ENSRNOG00000000398	Zufsp	-0.86	0.490954	0.25	0.567033	1.11
	ENSRNOG00000000401	GPRC6A	0.81	0.250206	-0.49	0.925244	-1.3
	ENSRNOG00000000405	Vgll2	0.18	0.426214	0.25	0.105894	0.07
	ENSRNOG00000000406	Ros1	-0.3	0.645315	-0.18	0.608225	0.12
	ENSRNOG00000000407	Dcbld1	-0.27	0.696805	0.32	0.224375	0.59
	ENSRNOG00000000408	Gopc	-1.09	0.905928	-0.18	0.317937	0.91
	ENSRNOG00000000412	Slc35f1	0.17	0.699875	0.23	0.338184	0.06
	ENSRNOG00000000413	Pln	-0.63	0.537519	0.01	0.602889	0.64
	ENSRNOG00000000414	Cep85l	-1.65	0.194255	-0.28	0.459348	1.37
	ENSRNOG00000000415	Asf1a	-0.24	0.64613	-0.09	0.992398	0.15
	ENSRNOG00000000418	Zbtb12	0.13	0.195596	-0.83	0.577584	-0.96
	ENSRNOG00000000419	C2	-1.03	0.262514	0.1	0.732265	1.13
	ENSRNOG00000000420	Nelfe	-3.16	0.235906	0.09	0.848686	3.25
	ENSRNOG00000000421	Skiv2l	-0.74	0.148141	-0.46	0.150568	0.28
	ENSRNOG00000000422	Dxo	-0.6	0.220531	0.6	0.164693	1.2
	ENSRNOG00000000423	Stk19	0.07	0.924661	0.13	0.752165	0.06
	ENSRNOG00000000428	Cyp21a1	-1.73	0.798044	0.32	0.458409	2.05
	ENSRNOG00000000431	Atf6b	-1.01	0.425283	-0.41	0.543892	0.6
	ENSRNOG00000000432	Fkbpl	1.59	0.209664	-1.76	0.216495	-3.35
	ENSRNOG00000000433	Prrt1	-2.79	0.125677	-2.34	0.439413	0.45
	ENSRNOG00000000435	Ppt2	-0.16	0.903922	-0.21	0.655556	-0.05
	ENSRNOG00000000436	Egfl8	-0.09	0.368507	-0.12	0.984246	-0.03
	ENSRNOG00000000439	Ager	0.07	0.78278	0.05	0.53971	-0.02
	ENSRNOG00000000440	Pbx2	-2.43	0.888157	0.1	0.414772	2.53
	ENSRNOG00000000441	Gpsm3	-1.35	0.144833	-0.11	0.969673	1.24
	ENSRNOG00000000442	Notch4	-0.22	0.842048	0.09	0.653565	0.31
	ENSRNOG00000000446	Btnl7	-0.14	0.973922	0.33	0.23768	0.47
	ENSRNOG00000000451	RT1-Ba	0.17	0.483138	0.21	0.386628	0.04
	ENSRNOG00000000454	RT1-DOb	0.17	0.393486	-0.64	0.36835	-0.81
	ENSRNOG00000000455	Tap2	0.36	0.303396	-0.13	0.829923	-0.49
	ENSRNOG00000000456	Psmb8	-0.53	0.511142	-0.23	0.35359	0.3
	ENSRNOG00000000457	Tap1	-0.33	0.989194	0.04	0.610906	0.37
	ENSRNOG00000000459	Psmb9	0.42	0.28188	0.21	0.222367	-0.21
	ENSRNOG00000000461	Brd2	0.4	0.198754	-1.07	0.178646	-1.47
	ENSRNOG00000000463	Col11a2	0.33	0.215346	-0.41	0.742007	-0.74
	ENSRNOG00000000464	Rxrb	-0.09	0.964217	0.41	0.250685	0.5
	ENSRNOG00000000465	Slc39a7	-2.03	0.187747	-0.97	0.142628	1.06
	ENSRNOG00000000466	Hsd17b8	-1.11	0.193583	-0.7	0.0963021	0.41
	ENSRNOG00000000467	Ring1	0.09	0.844714	0.35	0.145681	0.26
	ENSRNOG00000000470	Vps52	-2.65	0.844879	-0.81	0.159518	1.84
	ENSRNOG00000000471	B3galt4	-0.32	0.877548	-0.73	0.439523	-0.41
	ENSRNOG00000000474	Rgl2	-0.2	0.995037	-0.32	0.293602	-0.12
	ENSRNOG00000000476	Zbtb22	0.45	0.631465	-1.08	0.202073	-1.53
	ENSRNOG00000000477	Daxx	-0.92	0.445506	0.05	0.892028	0.97
	ENSRNOG00000000479	Kifc1	-2.24	0.395818	-0.21	0.853895	2.03
	ENSRNOG00000000480	Phf1	-0.12	0.584903	-0.25	0.323233	-0.13
	ENSRNOG00000000481	Cuta	-0.07	0.805508	0.23	0.231586	0.3
	ENSRNOG00000000483	Syngap1	-0.61	0.860195	0.26	0.333096	0.87
	ENSRNOG00000000485	Bak1	-0.14	0.899152	0.27	0.0599117	0.41
	ENSRNOG00000000486	Ggnbp1	-0.24	0.977033	-0.41	0.15419	-0.17
	ENSRNOG00000000487	Grm4	-1.02	0.882695	-0.87	0.740587	0.15
	ENSRNOG00000000488	Hmga1	-0.29	0.731135	-0.63	0.439176	-0.34
	ENSRNOG00000000489	Nudt3	-1.44	0.784124	0.43	0.11091	1.87
	ENSRNOG00000000491	Spdef	0.17	0.479361	0.22	0.705484	0.05
	ENSRNOG00000000498	Anks1a	-0.02	0.816916	-0.06	0.463143	-0.04
	ENSRNOG00000000499	Tcp11	0.59	0.27434	-0.26	0.924788	-0.85
	ENSRNOG00000000500	Scube3	-0.36	0.27727	0	0.979133	0.36
	ENSRNOG00000000501	Zfp523	-0.37	0.895922	0.03	0.81095	0.4
	ENSRNOG00000000502	Def6	-0.49	0.286125	-0.39	0.933112	0.1
	ENSRNOG00000000504	Fance	-0.3	0.341749	-2.14	0.232552	-1.84
	ENSRNOG00000000506	Tead3	-0.75	0.17338	-0.42	0.507877	0.33
	ENSRNOG00000000507	Tulp1	0.23	0.901551	-1.45	0.912361	-1.68
	ENSRNOG00000000508	Armc12	-0.12	0.806435	-1.53	0.893711	-1.41
	ENSRNOG00000000510	Clps	-1.09	0.320695	0.26	0.551448	1.35
	ENSRNOG00000000511	Srpk1	-1.17	0.729138	-0.13	0.656967	1.04
	ENSRNOG00000000512	Slc26a8	0.2	0.312472	0.35	0.393842	0.15
	ENSRNOG00000000513	Mapk14	-1.8	0.0744864	-1.72	0.0507979	0.08
	ENSRNOG00000000515	Mapk13	0.05	0.952049	-0.32	0.466988	-0.37
	ENSRNOG00000000516	Pxt1	0.07	0.858363	0.06	0.928621	-0.01
	ENSRNOG00000000517	Kctd20	-1.8	0.294629	0.3	0.853807	2.1
	ENSRNOG00000000519	Stk38	-0.32	0.634664	-0.24	0.953026	0.08
	ENSRNOG00000000522	Cpne5	-0.18	0.322659	-0.08	0.857987	0.1
	ENSRNOG00000000524	RGD735065	-0.1	0.7139	-1.17	0.209492	-1.07
	ENSRNOG00000000527	Mtch1	-0.57	0.541921	0.27	0.10396	0.84
	ENSRNOG00000000528	Fgd2	-1.98	0.646401	0.28	0.261907	2.26
	ENSRNOG00000000529	Pim1	-0.4	0.79071	-0.09	0.393175	0.31
	ENSRNOG00000000532	Cmtr1	-0.98	0.959765	-2.97	0.187975	-1.99
	ENSRNOG00000000534	Tbc1d22b	-0.08	0.816421	-0.12	0.517288	-0.04
	ENSRNOG00000000536	MDGA1	-0.1	0.83726	0.03	0.482358	0.13
	ENSRNOG00000000539	Zfand3	-0.33	0.952155	-0.22	0.343052	0.11
	ENSRNOG00000000540	Btbd9	0.58	0.135662	0.28	0.223594	-0.3
	ENSRNOG00000000541	Glo1	0.06	0.251743	-0.1	0.996666	-0.16
	ENSRNOG00000000543	Frk	-1.25	0.565937	-0.65	0.927533	0.6
	ENSRNOG00000000545	Col10a1	-0.29	0.498793	-0.14	0.874244	0.15
	ENSRNOG00000000546	Nt5dc1	-1.14	0.820191	-0.29	0.812271	0.85
	ENSRNOG00000000547	Tspyl4	-0.17	0.45702	0.06	0.959492	0.23
	ENSRNOG00000000549	Tspyl1	-0.56	0.95359	0.07	0.505688	0.63
	ENSRNOG00000000551	RGD1305587	-0.83	0.244193	-0.44	0.839684	0.39
	ENSRNOG00000000552	Col13a1	0.33	0.428627	0.12	0.140513	-0.21
	ENSRNOG00000000555	Eif4ebp2	-0.18	0.351985	0.13	0.669715	0.31
	ENSRNOG00000000556	Nodal	0.09	0.374357	-0.7	0.262954	-0.79
	ENSRNOG00000000557	Sar1a	-0.28	0.860152	0.36	0.178486	0.64
	ENSRNOG00000000558	Ppa1	-0.94	0.059718	-2.13	0.116288	-1.19
	ENSRNOG00000000559	Npffr1	-0.45	0.991976	-0.08	0.906298	0.37
	ENSRNOG00000000560	Lrrc20	-0.34	0.986005	0.2	0.711098	0.54
	ENSRNOG00000000561	Pald1	0.13	0.246949	-1.07	0.112515	-1.2
	ENSRNOG00000000562	Prf1	0.03	0.798192	-0.09	0.780489	-0.12
	ENSRNOG00000000563	Adamts14	-1.92	0.130334	0.2	0.393797	2.12
	ENSRNOG00000000564	Tbata	-1.53	0.346541	-0.72	0.569865	0.81
	ENSRNOG00000000565	Sgpl1	0.6	0.295523	-0.76	0.947338	-1.36
	ENSRNOG00000000566	Pcbd1	-0.56	0.43588	-0.03	0.79214	0.53
	ENSRNOG00000000567	Unc5b	-0.44	0.698852	0.19	0.721091	0.63
	ENSRNOG00000000568	Slc29a3	-0.81	0.167885	-0.03	0.613984	0.78
	ENSRNOG00000000569	MGC112715	-0.29	0.360325	0.33	0.281774	0.62
	ENSRNOG00000000571	Psap	0.14	0.57586	-0.32	0.920835	-0.46
	ENSRNOG00000000572	Chst3	-0.35	0.7468	-0.46	0.510121	-0.11
	ENSRNOG00000000573	Spock2	0.42	0.586063	-0.29	0.910169	-0.71
	ENSRNOG00000000575	Ascc1	0.06	0.274014	0.14	0.549048	0.08
	ENSRNOG00000000576	Anapc16	0.65	0.140547	-0.23	0.977252	-0.88
	ENSRNOG00000000577	Ddit4	-0.11	0.953469	-0.27	0.807084	-0.16
	ENSRNOG00000000580	Fam26d	-0.06	0.455794	0.06	0.525754	0.12
	ENSRNOG00000000581	Cdc40	0.19	0.809223	-2.12	0.127128	-2.31
	ENSRNOG00000000582	Ddo	0.13	0.900066	-0.17	0.725509	-0.3
	ENSRNOG00000000583	Cdk19	-0.11	0.652299	-0.54	0.439713	-0.43
	ENSRNOG00000000586	Gtf3c6	-0.92	0.273956	-0.84	0.0611168	0.08
	ENSRNOG00000000587	Rpf2	-0.18	0.97956	-0.38	0.944593	-0.2
	ENSRNOG00000000588	Slc16a10	-0.18	0.540284	0.43	0.159081	0.61
	ENSRNOG00000000593	Rev3l	-0.59	0.501188	-0.99	0.159288	-0.4
	ENSRNOG00000000595	Traf3ip2	-2.58	0.369789	-0.56	0.936225	2.02
	ENSRNOG00000000596	Fyn	1.14	0.0751157	-0.45	0.593085	-1.59
	ENSRNOG00000000597	Wisp3	0.15	0.396711	0.51	0.0533686	0.36
	ENSRNOG00000000598	Tube1	0.33	0.283306	-0.46	0.55108	-0.79
	ENSRNOG00000000599	Lama4	0.45	0.722228	0.32	0.45744	-0.13
	ENSRNOG00000000604	Hdac2	-0.7	0.161526	-0.53	0.46689	0.17
	ENSRNOG00000000605	Hs3st5	-0.27	0.541503	0.53	0.176164	0.8
	ENSRNOG00000000606	Pcdh15	0.23	0.20461	-0.11	0.926677	-0.34
	ENSRNOG00000000607	RGD1559903	-0.97	0.77902	-0.63	0.195334	0.34
	ENSRNOG00000000609	Ipmk	-0.94	0.557683	0.26	0.212534	1.2
	ENSRNOG00000000610	Cisd1	0.14	0.763179	-0.52	0.272726	-0.66
	ENSRNOG00000000611	Ube2d1	-0.94	0.200073	0.07	0.333843	1.01
	ENSRNOG00000000614	Bicc1	-0.72	0.797467	-0.79	0.376287	-0.07
	ENSRNOG00000000618	Mdga2	0.3	0.262886	0.29	0.192583	-0.01
	ENSRNOG00000000622	Hint1	0.56	0.118095	-0.29	0.230602	-0.85
	ENSRNOG00000000632	Cdk1	-1.63	0.139841	-0.49	0.707309	1.14
	ENSRNOG00000000633	Rhobtb1	0.55	0.171598	0.32	0.189977	-0.23
	ENSRNOG00000000634	RGD1306739	0.92	0.0550838	0.04	0.913051	-0.88
	ENSRNOG00000000635	Arid5b	-0.07	0.861415	-0.31	0.231001	-0.24
	ENSRNOG00000000636	Rtkn2	0.12	0.267551	-0.22	0.676399	-0.34
	ENSRNOG00000000638	Zfp365	-2.6	0.0641934	-0.63	0.0765889	1.97
	ENSRNOG00000000641	Nrbf2	-0.13	0.827852	0.43	0.147627	0.56
	ENSRNOG00000000645	Reep3	0.36	0.125057	0.5	0.159487	0.14
	ENSRNOG00000000648	Jmjd1c	-1.42	0.481264	0.48	0.5171	1.9
	ENSRNOG00000000653	Nr5a2	0.75	0.0571005	-0.11	0.744896	-0.86
	ENSRNOG00000000655	Ptprc	-0.33	0.714167	0.14	0.308511	0.47
	ENSRNOG00000000657	Nek7	0.26	0.535488	-0.04	0.610258	-0.3
	ENSRNOG00000000658	Acacb	-0.56	0.894357	0	0.828897	0.56
	ENSRNOG00000000660	Asphd2	-0.75	0.907949	-0.39	0.260358	0.36
	ENSRNOG00000000661	Hps4	-0.2	0.996281	0.23	0.232233	0.43
	ENSRNOG00000000662	Srrd	-3.08	0.311682	-1.72	0.11589	1.36
	ENSRNOG00000000664	Tpst2	-0.11	0.974232	0.04	0.687525	0.15
	ENSRNOG00000000665	Pitpnb	-0.12	0.470684	0.8	0.0888396	0.92
	ENSRNOG00000000691	Foxn4	0.28	0.351405	-0.51	0.527047	-0.79
	ENSRNOG00000000692	Ung	0.46	0.121015	-0.43	0.102296	-0.89
	ENSRNOG00000000693	Svop	-1.56	0.374012	-0.22	0.948149	1.34
	ENSRNOG00000000694	Dao	-0.62	0.427786	0	0.663695	0.62
	ENSRNOG00000000697	Coro1c	-0.2	0.203855	0.02	0.787341	0.22
	ENSRNOG00000000699	Selplg	-0.97	0.267596	0.37	0.791193	1.34
	ENSRNOG00000000700	Tmem119	0.03	0.782578	-0.13	0.661109	-0.16
	ENSRNOG00000000703	Ficd	-1.38	0.867855	-0.6	0.397472	0.78
	ENSRNOG00000000704	Cmklr1	0.56	0.213005	0.14	0.884855	-0.42
	ENSRNOG00000000705	Wscd2	-0.47	0.592924	0.32	0.141215	0.79
	ENSRNOG00000000708	Sgsm1	0.65	0.217374	-0.79	0.235688	-1.44
	ENSRNOG00000000715	POU1F1	0.32	0.405078	-0.21	0.694182	-0.53
	ENSRNOG00000000716	Htr1f	-0.16	0.828616	-0.01	0.874367	0.15
	ENSRNOG00000000718	Cggbp1	-2.04	0.283556	0.02	0.329658	2.06
	ENSRNOG00000000720	MGC95208	-2.28	0.393946	-1.41	0.98951	0.87
	ENSRNOG00000000723	RT1-CE5	-0.4	0.44347	-0.69	0.113876	-0.29
	ENSRNOG00000000726	Olr1671	0.56	0.160489	0.26	0.220284	-0.3
	ENSRNOG00000000728	Clic2	0.36	0.223954	0.5	0.235178	0.14
	ENSRNOG00000000729	Tmlhe	0.33	0.591475	-0.63	0.936881	-0.96
	ENSRNOG00000000746	Olr1695	-0.61	0.269716	0.04	0.341058	0.65
	ENSRNOG00000000747	Olr1694	-0.83	0.360493	0.1	0.735737	0.93
	ENSRNOG00000000749	Olr1693	0.57	0.20149	-0.44	0.140777	-1.01
	ENSRNOG00000000763	RT1-M3-1	-1.25	0.566732	0.01	0.738709	1.26
	ENSRNOG00000000765	Olr1743	-0.41	0.84318	-0.19	0.727316	0.22
	ENSRNOG00000000768	Ubd	-0.33	0.812496	-0.91	0.108513	-0.58
	ENSRNOG00000000774	Gabbr1	0.28	0.431392	-0.09	0.83336	-0.37
	ENSRNOG00000000775	Mog	-0.21	0.535609	-0.21	0.616578	0
	ENSRNOG00000000777	RT1-S3	-0.37	0.484351	-0.18	0.92066	0.19
	ENSRNOG00000000778	Znrd1as1	-0.42	0.93762	-1.4	0.207003	-0.98
	ENSRNOG00000000781	Rnf39	0.76	0.502286	-0.21	0.764983	-0.97
	ENSRNOG00000000782	Trim10	-0.49	0.397696	-0.11	0.939065	0.38
	ENSRNOG00000000783	Trim40	-0.55	0.980148	-0.05	0.579185	0.5
	ENSRNOG00000000785	Trim39	-0.16	0.903486	0.69	0.166029	0.85
	ENSRNOG00000000795	RT1-N3	-0.09	0.872577	-0.21	0.928207	-0.12
	ENSRNOG00000000799	Abcf1	-1.72	0.244995	-0.84	0.0837958	0.88
	ENSRNOG00000000801	Msl3l2	-0.95	0.999518	-0.7	0.368934	0.25
	ENSRNOG00000000802	Tbc1d32	-2.29	0.853382	0.31	0.18408	2.6
	ENSRNOG00000000805	Gja1	-0.05	0.50518	-0.52	0.332937	-0.47
	ENSRNOG00000000808	Hsf2	0.66	0.361041	-0.35	0.958488	-1.01
	ENSRNOG00000000809	Atat1	-0.28	0.348418	0.04	0.889972	0.32
	ENSRNOG00000000811	Pkib	1.02	0.133059	-0.38	0.907215	-1.4
	ENSRNOG00000000812	RGD1302996	0.03	0.758196	-0.25	0.351391	-0.28
	ENSRNOG00000000814	Fabp7	-0.02	0.569104	0.48	0.287205	0.5
	ENSRNOG00000000815	Smpdl3a	-0.08	0.504519	0.19	0.612921	0.27
	ENSRNOG00000000818	Nrm	0.76	0.0583467	0.24	0.350109	-0.52
	ENSRNOG00000000823	Gcc2	-0.79	0.729244	-0.16	0.655574	0.63
	ENSRNOG00000000824	Dse	0.45	0.377716	-0.32	0.87963	-0.77
	ENSRNOG00000000825	Fam26e	-0.19	0.894408	0.12	0.833437	0.31
	ENSRNOG00000000826	Flot1	0.32	0.215959	-0.65	0.827524	-0.97
	ENSRNOG00000000827	Ier3	-0.22	0.546686	-0.74	0.103182	-0.52
	ENSRNOG00000000830	Ddr1	-0.15	0.617335	-0.82	0.322034	-0.67
	ENSRNOG00000000833	Vars2	-1.1	0.231832	-2.17	0.151148	-1.07
	ENSRNOG00000000836	Ltb	-0.56	0.937486	-0.63	0.120592	-0.07
	ENSRNOG00000000837	Tnf	-0.06	0.914594	-0.27	0.294531	-0.21
	ENSRNOG00000000838	Lta	0.06	0.363914	0.15	0.24017	0.09
	ENSRNOG00000000839	Nfkbil1	0.24	0.198043	-0.52	0.0684702	-0.76
	ENSRNOG00000000840	Atp6v1g2	-0.21	0.992032	-0.24	0.842274	-0.03
	ENSRNOG00000000841	Ddx39b	-0.38	0.317254	-0.67	0.302236	-0.29
	ENSRNOG00000000842	Ddah2	0.88	0.124125	0.06	0.725686	-0.82
	ENSRNOG00000000843	Ly6g6c	-0.47	0.14227	0.09	0.401362	0.56
	ENSRNOG00000000844	Ly6g6d	-0.28	0.505993	0.09	0.421551	0.37
	ENSRNOG00000000845	Abhd16a	-0.55	0.099677	0.01	0.353881	0.56
	ENSRNOG00000000846	Ly6g5c	-0.57	0.381327	-0.59	0.172471	-0.02
	ENSRNOG00000000848	Gpank1	-0.8	0.142579	0.35	0.0909524	1.15
	ENSRNOG00000000850	Apom	0.52	0.238068	0.32	0.250402	-0.2
	ENSRNOG00000000851	Bag6	-2.35	0.136521	0.23	0.649223	2.58
	ENSRNOG00000000852	Prrc2a	-1.44	0.868108	-0.06	0.852397	1.38
	ENSRNOG00000000853	Aif1	-0.29	0.834561	0.23	0.213343	0.52
	ENSRNOG00000000854	Ncr3	-0.2	0.47313	0.33	0.288795	0.53
	ENSRNOG00000000855	Lst1	-0.08	0.608873	-0.66	0.308486	-0.58
	ENSRNOG00000000857	Msh5	-0.14	0.727705	0.07	0.484251	0.21
	ENSRNOG00000000858	Sapcd1	-0.58	0.456277	-0.46	0.283199	0.12
	ENSRNOG00000000860	Vwa7	-0.52	0.495966	-0.19	0.952498	0.33
	ENSRNOG00000000861	Zic3	0.41	0.391148	0.05	0.798307	-0.36
	ENSRNOG00000000866	Rbmx	-0.66	0.66176	-0.01	0.777752	0.65
	ENSRNOG00000000869	Arhgef6	0.2	0.630978	0.13	0.659897	-0.07
	ENSRNOG00000000871	Cd40lg	-0.4	0.847078	-0.09	0.490001	0.31
	ENSRNOG00000000878	Slc44a4	-2.24	0.286209	-0.18	0.484035	2.06
	ENSRNOG00000000879	Slc9a6	0.09	0.33158	-0.31	0.683435	-0.4
	ENSRNOG00000000881	Mmgt1	0.48	0.199083	0.37	0.100861	-0.11
	ENSRNOG00000000885	Auts2	-2.73	0.156453	-0.2	0.475795	2.53
	ENSRNOG00000000886	Caln1	0.43	0.166569	-0.17	0.893113	-0.6
	ENSRNOG00000000893	Tmem248	-0.28	0.355256	-0.1	0.954974	0.18
	ENSRNOG00000000894	Fry	-0.08	0.967024	-0.3	0.547893	-0.22
	ENSRNOG00000000895	Rabgef1	-1.17	0.0621104	-0.3	0.544887	0.87
	ENSRNOG00000000897	Rxfp2	0.57	0.291531	0.08	0.243574	-0.49
	ENSRNOG00000000899	B3galtl	-2.46	0.728024	-0.56	0.442612	1.9
	ENSRNOG00000000900	Tpst1	-0.43	0.661489	-0.23	0.711598	0.2
	ENSRNOG00000000902	Hsph1	0.37	0.816469	0.37	0.460854	0
	ENSRNOG00000000903	Asl	0.59	0.333963	0.27	0.149974	-0.32
	ENSRNOG00000000904	Wdr95	-0.3	0.850273	0.07	0.405743	0.37
	ENSRNOG00000000905	Tex26	-0.15	0.865374	0.07	0.721197	0.22
	ENSRNOG00000000906	Medag	0	0.94384	0.08	0.940266	0.08
	ENSRNOG00000000907	Alox5ap	0.22	0.552237	0.48	0.0695765	0.26
	ENSRNOG00000000913	Gusb	0.18	0.704768	-0.73	0.31521	-0.91
	ENSRNOG00000000916	Katnal1	0.03	0.679629	0.24	0.348542	0.21
	ENSRNOG00000000917	Nupr1l	-0.65	0.415783	-0.08	0.728749	0.57
	ENSRNOG00000000918	Zbed5	-0.48	0.721269	-0.09	0.779898	0.39
	ENSRNOG00000000920	Phkg1	-0.19	0.270314	0.24	0.13019	0.43
	ENSRNOG00000000921	Ubl3	-0.43	0.548313	0.01	0.770921	0.44
	ENSRNOG00000000922	Sumf2	-0.12	0.887818	0.15	0.39497	0.27
	ENSRNOG00000000923	Cct6a	-2.27	0.15659	-1.68	0.153659	0.59
	ENSRNOG00000000924	Slc7a1	0.48	0.181504	0.07	0.803765	-0.41
	ENSRNOG00000000925	Psph	-1.15	0.856143	-1.05	0.505282	0.1
	ENSRNOG00000000926	Mrps17	0.21	0.856522	-1.16	0.217726	-1.37
	ENSRNOG00000000934	Piwil1	-0.72	0.952766	-0.72	0.324802	0
	ENSRNOG00000000936	Stx2	-0.28	0.960808	0.48	0.345134	0.76
	ENSRNOG00000000937	Slc46a3	0.38	0.108445	0.1	0.233346	-0.28
	ENSRNOG00000000938	Ran	-2.95	0.108148	-2.43	0.108839	0.52
	ENSRNOG00000000940	Flt1	-0.35	0.52615	0.12	0.631953	0.47
	ENSRNOG00000000942	Pan3	-0.11	0.945967	-0.86	0.320383	-0.75
	ENSRNOG00000000949	Flt3	-0.32	0.724357	0.17	0.486281	0.49
	ENSRNOG00000000952	Gsx1	-0.29	0.628449	0.1	0.202953	0.39
	ENSRNOG00000000954	Rpo1-3	0.15	0.44052	-0.23	0.293138	-0.38
	ENSRNOG00000000955	Lnx2	-0.84	0.496135	0.18	0.292943	1.02
	ENSRNOG00000000956	Rasl11a	-1.2	0.263067	0.58	0.140839	1.78
	ENSRNOG00000000961	Glt1d1	-0.03	0.866744	0.54	0.139779	0.57
	ENSRNOG00000000962	Slc15a4	0.58	0.273666	0.01	0.723115	-0.57
	ENSRNOG00000000963	Tmem132c	0.08	0.354547	-0.08	0.894497	-0.16
	ENSRNOG00000000964	Frg1l1	-0.2	0.973278	-0.33	0.419562	-0.13
	ENSRNOG00000000968	Rnf6	0.25	0.195596	0.06	0.358392	-0.19
	ENSRNOG00000000969	Cyp3a18	-0.21	0.993997	-0.29	0.567688	-0.08
	ENSRNOG00000000973	RGD1563425	-0.85	0.757332	-0.28	0.62881	0.57
	ENSRNOG00000000974	Zfp358	-0.22	0.45465	-0.38	0.268958	-0.16
	ENSRNOG00000000975	Mcoln1	-1.02	0.310754	0.11	0.472653	1.13
	ENSRNOG00000000977	Pnpla6	-0.48	0.420903	-0.41	0.708847	0.07
	ENSRNOG00000000979	Bri3bp	-0.44	0.648735	-0.08	0.664075	0.36
	ENSRNOG00000000981	Scarb1	-0.91	0.424988	-0.25	0.717303	0.66
	ENSRNOG00000000982	Zkscan5	0.45	0.544939	0.74	0.112591	0.29
	ENSRNOG00000000983	Zfp394	-0.63	0.285263	-1.18	0.0824336	-0.55
	ENSRNOG00000000986	Camsap3	0.4	0.448825	-0.7	0.884022	-1.1
	ENSRNOG00000000988	Xab2	-0.16	0.806191	-1.14	0.520888	-0.98
	ENSRNOG00000000989	Bud31	-1.29	0.287566	-0.85	0.21341	0.44
	ENSRNOG00000000991	Arpc1b	-0.17	0.424104	-0.32	0.427832	-0.15
	ENSRNOG00000000993	Pcp2	0.45	0.173044	0.24	0.285191	-0.21
	ENSRNOG00000000994	Stxbp2	0.85	0.0948314	0.05	0.875395	-0.8
	ENSRNOG00000000996	Arpc1a	-1.13	0.170421	-0.49	0.247251	0.64
	ENSRNOG00000000999	Smurf1	-0.24	0.592512	0.31	0.12287	0.55
	ENSRNOG00000001003	Trappc5	-0.57	0.659246	-0.99	0.119444	-0.42
	ENSRNOG00000001004	Ncor2	0.11	0.756085	-0.37	0.229683	-0.48
	ENSRNOG00000001005	Fcer2	-0.47	0.535488	0.22	0.480271	0.69
	ENSRNOG00000001006	Nptx2	-0.72	0.194273	-0.1	0.681632	0.62
	ENSRNOG00000001009	Bri3	-0.99	0.239538	-0.29	0.927011	0.7
	ENSRNOG00000001010	Tecpr1	0.42	0.358728	0.03	0.916941	-0.39
	ENSRNOG00000001011	Fam101a	-0.15	0.681578	0.22	0.802785	0.37
	ENSRNOG00000001017	Clec4m	-0.4	0.365568	-0.44	0.415553	-0.04
	ENSRNOG00000001019	Atp6v0a2	-0.16	0.991512	-0.48	0.448665	-0.32
	ENSRNOG00000001030	Tsc22d1	0.2	0.399444	-0.35	0.284152	-0.55
	ENSRNOG00000001035	Gtf2h3	-0.62	0.217579	-2.43	0.108468	-1.81
	ENSRNOG00000001036	Rsph10b	0.02	0.650779	0.37	0.103603	0.35
	ENSRNOG00000001037	RGD1307254	-0.21	0.553939	-0.23	0.415568	-0.02
	ENSRNOG00000001039	Eif2b1	0.2	0.245048	-0.78	0.230889	-0.98
	ENSRNOG00000001040	Pms2	-0.38	0.626914	0.4	0.331248	0.78
	ENSRNOG00000001044	Aimp2	0.04	0.425174	0.16	0.586437	0.12
	ENSRNOG00000001047	Map2k7	0.1	0.644827	0.04	0.950075	-0.06
	ENSRNOG00000001048	Ankrd61	-0.68	0.708418	-0.09	0.969248	0.59
	ENSRNOG00000001050	Eif2ak1	0.24	0.214328	-0.55	0.0919756	-0.79
	ENSRNOG00000001052	Slc25a30	-1.91	0.918136	0.02	0.455117	1.93
	ENSRNOG00000001053	Tmed2	-1.02	0.635224	-0.1	0.901343	0.92
	ENSRNOG00000001055	Rilpl1	-0.11	0.999089	-0.56	0.585741	-0.45
	ENSRNOG00000001056	Snapc2	-0.11	0.889131	-1.56	0.0812752	-1.45
	ENSRNOG00000001057	Ctxn1	-0.39	0.82035	0.26	0.323442	0.65
	ENSRNOG00000001058	Timm44	-0.06	0.702511	-1.67	0.122187	-1.61
	ENSRNOG00000001059	Usp42	0.23	0.843375	-0.17	0.808867	-0.4
	ENSRNOG00000001060	Snrnp35	-0.31	0.860353	-3.16	0.26722	-2.85
	ENSRNOG00000001061	Rilpl2	0.46	0.155435	0.05	0.824893	-0.41
	ENSRNOG00000001066	Itih2	-0.08	0.520133	-0.03	0.991358	0.05
	ENSRNOG00000001069	Elavl1	-3.17	0.0643887	-0.01	0.460546	3.16
	ENSRNOG00000001070	Cdk2ap1	-1.58	0.199257	-0.28	0.874573	1.3
	ENSRNOG00000001071	Higd2al1	0.34	0.414726	0.25	0.333003	-0.09
	ENSRNOG00000001072	Cers4	0.74	0.173824	-0.15	0.825834	-0.89
	ENSRNOG00000001073	RGD1563482	0.08	0.397054	0.15	0.174838	0.07
	ENSRNOG00000001074	Mphosph9	-0.2	0.335179	-0.98	0.893419	-0.78
	ENSRNOG00000001079	DAGLB	-0.05	0.520836	0.33	0.122982	0.38
	ENSRNOG00000001080	Arl6ip4	0.32	0.0710044	0.21	0.350729	-0.11
	ENSRNOG00000001081	Ogfod2	0.11	0.511721	-0.27	0.666588	-0.38
	ENSRNOG00000001083	Kdelr2	0.3	0.819351	0.11	0.165744	-0.19
	ENSRNOG00000001086	Vps37b	-2.2	0.144726	0.1	0.868766	2.3
	ENSRNOG00000001089	Zdhhc4	0.72	0.162537	0.75	0.0551598	0.03
	ENSRNOG00000001090	Stard13	1.56	0.0864562	-0.33	0.310602	-1.89
	ENSRNOG00000001091	Hip1r	-0.43	0.4191	0.38	0.261165	0.81
	ENSRNOG00000001092	Kl	-0.18	0.876828	0.49	0.222407	0.67
	ENSRNOG00000001094	Zfp316	-0.48	0.294262	-0.77	0.477131	-0.29
	ENSRNOG00000001099	Rbak	-0.09	0.604972	0.28	0.270406	0.37
	ENSRNOG00000001101	Rnf216	-0.2	0.814743	-0.51	0.65561	-0.31
	ENSRNOG00000001104	Foxk1	0.88	0.167071	0	0.918102	-0.88
	ENSRNOG00000001106	Denr	-1.15	0.251023	-0.86	0.860439	0.29
	ENSRNOG00000001107	Ap5z1	0.18	0.187852	-0.75	0.42564	-0.93
	ENSRNOG00000001108	N4bp2l2	-2.06	0.975521	-0.92	0.114351	1.14
	ENSRNOG00000001110	N4bp2l1	-0.3	0.62168	0.6	0.214454	0.9
	ENSRNOG00000001114	Wipi2	-0.97	0.598781	-0.16	0.790344	0.81
	ENSRNOG00000001115	Slc29a4	-0.35	0.796082	0	0.967405	0.35
	ENSRNOG00000001120	Med13l	-0.31	0.763179	-0.17	0.52584	0.14
	ENSRNOG00000001123	RGD1562310	0.29	0.533633	-1.41	0.123212	-1.7
	ENSRNOG00000001124	Rnft2	-0.36	0.177431	-0.01	0.643778	0.35
	ENSRNOG00000001126	Fbxw8	1.09	0.0799346	0.25	0.335165	-0.84
	ENSRNOG00000001128	Tesc	0.44	0.133491	-0.46	0.473738	-0.9
	ENSRNOG00000001129	Fbxo21	-0.17	0.781871	0.28	0.178411	0.45
	ENSRNOG00000001130	Nos1	0.15	0.49679	0.52	0.359148	0.37
	ENSRNOG00000001135	Wsb2	-0.24	0.259385	-0.4	0.428767	-0.16
	ENSRNOG00000001136	Pebp1	-0.72	0.897699	0.2	0.628124	0.92
	ENSRNOG00000001139	Suds3	-0.04	0.54281	-0.53	0.314517	-0.49
	ENSRNOG00000001141	Srrm4	-0.38	0.610474	0.47	0.0620788	0.85
	ENSRNOG00000001142	Prkab1	-0.67	0.403978	-0.29	0.885185	0.38
	ENSRNOG00000001145	Ccdc64	0.26	0.685435	-0.26	0.932232	-0.52
	ENSRNOG00000001149	Pxn	-1.24	0.186458	-1.33	0.0962564	-0.09
	ENSRNOG00000001151	Sirt4	0.47	0.826899	-0.01	0.891618	-0.48
	ENSRNOG00000001152	Glp1r	0.05	0.430782	-0.03	0.980097	-0.08
	ENSRNOG00000001153	Pla2g1b	-0.61	0.617082	-0.03	0.73827	0.58
	ENSRNOG00000001156	Msi1	-0.66	0.15843	-0.24	0.75721	0.42
	ENSRNOG00000001157	Umodl1	0.35	0.126898	0.01	0.960467	-0.34
	ENSRNOG00000001158	Abcg1	-0.29	0.523	0.22	0.456858	0.51
	ENSRNOG00000001159	Tff3	0.45	0.695458	0.39	0.456181	-0.06
	ENSRNOG00000001162	Tff2	-0.35	0.862916	0.16	0.363237	0.51
	ENSRNOG00000001163	Srsf9	-1.01	0.598458	0.28	0.201768	1.29
	ENSRNOG00000001164	Tff1	-0.12	0.989227	0.33	0.216787	0.45
	ENSRNOG00000001165	Tmprss3	-1.07	0.888936	0.32	0.391354	1.39
	ENSRNOG00000001168	Rsph1	-0.23	0.62482	0.12	0.797171	0.35
	ENSRNOG00000001169	Slc37a1	-0.37	0.916526	-0.24	0.946703	0.13
	ENSRNOG00000001170	Cox6a1	-0.09	0.591207	-0.09	0.478072	0
	ENSRNOG00000001171	Coq5	0.27	0.17225	-0.51	0.125221	-0.78
	ENSRNOG00000001172	Rnf10	-0.5	0.627997	0.61	0.112278	1.11
	ENSRNOG00000001173	Cabp1	-0.17	0.936466	0.12	0.194246	0.29
	ENSRNOG00000001174	Pde9a	-2.71	0.250979	-0.3	0.810531	2.41
	ENSRNOG00000001175	Unc119b	-0.77	0.409331	0.93	0.524394	1.7
	ENSRNOG00000001177	Acads	-0.05	0.712008	0.39	0.169161	0.44
	ENSRNOG00000001178	Sppl3	-0.21	0.888832	0.33	0.449737	0.54
	ENSRNOG00000001181	Wdr4	0.13	0.920846	-2.15	0.284057	-2.28
	ENSRNOG00000001182	Ndufv3	0.31	0.172913	0.69	0.0650322	0.38
	ENSRNOG00000001183	Hnf1a	-0.74	0.349627	-0.4	0.340504	0.34
	ENSRNOG00000001184	Pknox1	-0.04	0.59228	-0.34	0.643959	-0.3
	ENSRNOG00000001185	RGD1311899	-0.52	0.435534	-0.41	0.242616	0.11
	ENSRNOG00000001187	Oasl	-0.4	0.997811	-0.38	0.103328	0.02
	ENSRNOG00000001189	Sik1	-0.38	0.760803	0.16	0.722707	0.54
	ENSRNOG00000001190	Git2	-1.08	0.0952087	-0.52	0.297798	0.56
	ENSRNOG00000001191	Tchp	-2.39	0.143791	-0.3	0.366007	2.09
	ENSRNOG00000001192	Gltp	0.65	0.16415	-0.77	0.287711	-1.42
	ENSRNOG00000001193	Hsf2bp	-2.01	0.61393	-0.91	0.709133	1.1
	ENSRNOG00000001194	Rrp1b	-0.42	0.61847	-0.04	0.702618	0.38
	ENSRNOG00000001195	Trpv4	0.13	0.533581	-0.24	0.8083	-0.37
	ENSRNOG00000001198	Fam222a	-0.64	0.906644	0.44	0.287386	1.08
	ENSRNOG00000001199	Pop5	-0.06	0.570804	0.02	0.560254	0.08
	ENSRNOG00000001201	Cstb	-4.44	0.155864	-1.24	0.2523	3.2
	ENSRNOG00000001204	Ankrd13a	-0.44	0.974985	0.32	0.0777927	0.76
	ENSRNOG00000001205	Agpat3	0.09	0.649042	0.08	0.870302	-0.01
	ENSRNOG00000001211	RGD1303003	-0.93	0.818175	-0.04	0.353064	0.89
	ENSRNOG00000001212	Dnmt3l	0.09	0.280034	-0.16	0.957643	-0.25
	ENSRNOG00000001213	Aire	-2.01	0.715486	-0.02	0.950277	1.99
	ENSRNOG00000001216	Trpm2	0.13	0.188693	-0.78	0.190506	-0.91
	ENSRNOG00000001217	Lrrc3	-0.02	0.442644	-0.21	0.840913	-0.19
	ENSRNOG00000001219	Tspear	-1.7	0.973391	-0.68	0.285406	1.02
	ENSRNOG00000001222	Ube2g2	-1.92	0.414084	-1.13	0.106905	0.79
	ENSRNOG00000001223	Pttg1ip	-0.35	0.515031	0.08	0.370003	0.43
	ENSRNOG00000001224	Itgb2	-0.42	0.381414	-0.61	0.0697158	-0.19
	ENSRNOG00000001225	Fam207a	-0.38	0.670547	-0.08	0.724499	0.3
	ENSRNOG00000001227	Adarb1	-1.55	0.871053	-0.15	0.253045	1.4
	ENSRNOG00000001228	Pofut2	0.84	0.580181	0.34	0.281134	-0.5
	ENSRNOG00000001229	Col18a1	0.65	0.0906909	-0.25	0.666136	-0.9
	ENSRNOG00000001232	Slc19a1	-0.49	0.736969	0.02	0.9493	0.51
	ENSRNOG00000001236	Brat1	0.48	0.239349	-0.53	0.808478	-1.01
	ENSRNOG00000001237	Cabin1	-0.27	0.957613	0	0.792638	0.27
	ENSRNOG00000001238	Rsrc2	-1.71	0.223564	-1.79	0.682028	-0.08
	ENSRNOG00000001239	Ddt	-1.79	0.0805894	-0.32	0.219337	1.47
	ENSRNOG00000001241	Iqce	-0.87	0.780995	0.34	0.824547	1.21
	ENSRNOG00000001242	Gstt3	-0.59	0.846511	0.58	0.134573	1.17
	ENSRNOG00000001243	Zcchc8	-0.59	0.504689	-0.41	0.707899	0.18
	ENSRNOG00000001245	Pcbp3	-0.48	0.685489	-0.07	0.810031	0.41
	ENSRNOG00000001247	Clip1	-1.21	0.599068	-0.15	0.997888	1.06
	ENSRNOG00000001249	Col6a1	0.02	0.866575	0.41	0.217805	0.39
	ENSRNOG00000001250	Lfng	0.09	0.407784	-0.11	0.903994	-0.2
	ENSRNOG00000001251	Grifin	-0.12	0.780658	-0.06	0.993292	0.06
	ENSRNOG00000001252	Chst12	-2.19	0.105087	-2.49	0.277951	-0.3
	ENSRNOG00000001254	Col6a2	-0.78	0.124257	-0.6	0.477296	0.18
	ENSRNOG00000001255	Mlxip	-1.1	0.311072	-0.24	0.744808	0.86
	ENSRNOG00000001256	Atxn2	0.06	0.884868	0.33	0.0658803	0.27
	ENSRNOG00000001258	Snx8	-0.01	0.650037	0	0.881815	0.01
	ENSRNOG00000001259	Cux2	-0.78	0.278832	-0.03	0.48201	0.75
	ENSRNOG00000001260	Nudt1	-0.66	0.113281	0	0.977038	0.66
	ENSRNOG00000001261	Ftcd	-0.17	0.64546	0.24	0.331461	0.41
	ENSRNOG00000001262	Spatc1l	0.2	0.40535	-0.62	0.417316	-0.82
	ENSRNOG00000001265	Mad1l1	-0.94	0.291446	-0.98	0.0565734	-0.04
	ENSRNOG00000001269	PPP1CC	-2.35	0.302186	-0.14	0.280306	2.21
	ENSRNOG00000001270	Hvcn1	0.18	0.645533	-0.3	0.221621	-0.48
	ENSRNOG00000001271	Card6	-0.4	0.858262	-0.7	0.226033	-0.3
	ENSRNOG00000001272	Mcm3ap	0.79	0.11939	-1.58	0.151259	-2.37
	ENSRNOG00000001274	Vps29	-0.55	0.920923	-1.5	0.112921	-0.95
	ENSRNOG00000001275	Tmem184a	0.22	0.117698	-0.29	0.468311	-0.51
	ENSRNOG00000001277	Mafk	-1.9	0.859489	0.15	0.565937	2.05
	ENSRNOG00000001284	Uncx	0.72	0.237272	0.15	0.556364	-0.57
	ENSRNOG00000001288	Gpr146	-2.6	0.133991	-0.04	0.593837	2.56
	ENSRNOG00000001291	Adap1	0.25	0.469734	-0.16	0.982311	-0.41
	ENSRNOG00000001293	Get4	-0.23	0.646781	-0.29	0.331846	-0.06
	ENSRNOG00000001294	Ift81	0.46	0.127307	0.26	0.746206	-0.2
	ENSRNOG00000001295	S100b	-0.8	0.331965	-0.04	0.673835	0.76
	ENSRNOG00000001296	P2rx7	-0.29	0.453041	-0.33	0.425873	-0.04
	ENSRNOG00000001297	Prmt2	-0.54	0.638569	-0.05	0.769128	0.49
	ENSRNOG00000001298	SLC5A4B	-0.57	0.776736	-0.09	0.999169	0.48
	ENSRNOG00000001299	Sun1	-0.4	0.875436	-0.03	0.696805	0.37
	ENSRNOG00000001300	P2rx4	-0.53	0.454022	0.15	0.814614	0.68
	ENSRNOG00000001302	Adora2a	1.71	0.0913216	-0.98	0.305613	-2.69
	ENSRNOG00000001303	Specc1l	-0.29	0.22767	0.08	0.541695	0.37
	ENSRNOG00000001304	Bcr	0.26	0.888352	-0.17	0.915501	-0.43
	ENSRNOG00000001311	Rab36	-1.97	0.663225	0.35	0.258995	2.32
	ENSRNOG00000001312	Pdgfa	-0.76	0.426121	-0.24	0.763591	0.52
	ENSRNOG00000001313	Gnaz	-0.25	0.723435	0.02	0.877697	0.27
	ENSRNOG00000001314	Fam20c	-1.01	0.131408	-0.16	0.762559	0.85
	ENSRNOG00000001315	Rtdr1	0.31	0.407073	0.31	0.527357	0
	ENSRNOG00000001316	Anapc5	0.2	0.40452	-0.57	0.162249	-0.77
	ENSRNOG00000001317	Zfp68	0.35	0.752008	0.61	0.0655047	0.26
	ENSRNOG00000001323	Zfp157	0.07	0.566043	-0.83	0.206203	-0.9
	ENSRNOG00000001324	Asmt	0.72	0.104825	0.08	0.414359	-0.64
	ENSRNOG00000001325	Il3ra	-0.91	0.0955265	-1.29	0.15869	-0.38
	ENSRNOG00000001331	Rnf34	-0.66	0.71249	-0.12	0.99136	0.54
	ENSRNOG00000001333	Azgp1	-0.3	0.769709	-0.19	0.3261	0.11
	ENSRNOG00000001335	Zkscan1	0.15	0.656279	0.46	0.667131	0.31
	ENSRNOG00000001336	Orai1	-0.48	0.967642	0.27	0.305224	0.75
	ENSRNOG00000001337	Setd1b	-0.05	0.772523	0.17	0.771706	0.22
	ENSRNOG00000001338	Hpd	0.81	0.303097	-0.37	0.972658	-1.18
	ENSRNOG00000001339	PSMD9	-0.08	0.537224	0.18	0.180282	0.26
	ENSRNOG00000001341	Zfp113	0.25	0.130092	0.14	0.597651	-0.11
	ENSRNOG00000001342	Wdr66	0.78	0.309739	0.63	0.282806	-0.15
	ENSRNOG00000001344	ALDH2	-1.34	0.600449	-0.06	0.949274	1.28
	ENSRNOG00000001345	Mapkapk5	-1.83	0.869354	-1.02	0.65968	0.81
	ENSRNOG00000001346	Cops6	-1.99	0.718335	-2.76	0.0898716	-0.77
	ENSRNOG00000001348	Erp29	-0.78	0.512591	-0.18	0.618849	0.6
	ENSRNOG00000001350	Naa25	-0.65	0.671956	-2.06	0.117722	-1.41
	ENSRNOG00000001351	Trafd1	0.21	0.714791	-0.39	0.110465	-0.6
	ENSRNOG00000001352	RGD1309762	-0.06	0.457633	-0.43	0.1426	-0.37
	ENSRNOG00000001353	Ap4m1	-0.14	0.887935	0.23	0.554887	0.37
	ENSRNOG00000001355	TAF6	-0.66	0.386863	-1.89	0.100929	-1.23
	ENSRNOG00000001357	Mblac1	-0.8	0.930841	-0.19	0.994573	0.61
	ENSRNOG00000001360	Stag3	0.75	0.136928	-0.04	0.756795	-0.79
	ENSRNOG00000001367	Gpc2	-0.69	0.603087	-1.39	0.429672	-0.7
	ENSRNOG00000001368	Rph3a	0.22	0.693841	-0.8	0.0783942	-1.02
	ENSRNOG00000001369	Oas1a	0.21	0.0932903	0.07	0.274049	-0.14
	ENSRNOG00000001370	Oas1h	0.03	0.286785	-0.24	0.193897	-0.27
	ENSRNOG00000001372	Oas1b	-0.78	0.0985983	0.1	0.517545	0.88
	ENSRNOG00000001374	Rasal1	-0.41	0.924096	0.19	0.170324	0.6
	ENSRNOG00000001375	Gal3st4	0.25	0.503453	0.18	0.524342	-0.07
	ENSRNOG00000001376	Mettl7a	-0.13	0.281774	0.27	0.120114	0.4
	ENSRNOG00000001378	IQCD	-0.14	0.865204	-0.54	0.0819792	-0.4
	ENSRNOG00000001379	Cyp3a62	-0.89	0.495731	0.51	0.0697042	1.4
	ENSRNOG00000001380	Tpcn1	-1.09	0.168438	-0.32	0.708436	0.77
	ENSRNOG00000001383	Slc24a6	-0.36	0.844804	-0.01	0.93432	0.35
	ENSRNOG00000001385	Plbd2	0.27	0.82527	0.23	0.0715373	-0.04
	ENSRNOG00000001388	Sds	-0.51	0.170786	-0.35	0.835713	0.16
	ENSRNOG00000001389	Irs3	-0.16	0.995643	-0.32	0.611949	-0.16
	ENSRNOG00000001391	Sdsl	-2.38	0.515048	-1	0.340626	1.38
	ENSRNOG00000001392	Lhx5	-0.11	0.840215	0.06	0.499552	0.17
	ENSRNOG00000001396	Mospd3	-1.35	0.143233	-1.62	0.151008	-0.27
	ENSRNOG00000001397	Rbm19	0.12	0.215492	-0.67	0.300855	-0.79
	ENSRNOG00000001399	Tbx5	0.12	0.235303	0.19	0.26465	0.07
	ENSRNOG00000001402	Lrch4	0.36	0.195596	0.37	0.47535	0.01
	ENSRNOG00000001404	Agfg2	-0.39	0.893952	-0.1	0.824013	0.29
	ENSRNOG00000001407	Tfr2	-2.42	0.187581	0.3	0.84681	2.72
	ENSRNOG00000001408	Actl6b	-2.24	0.681253	0.31	0.309422	2.55
	ENSRNOG00000001409	Gnb2	0.35	0.093737	0.11	0.651105	-0.24
	ENSRNOG00000001410	Gigyf1	-0.66	0.429438	-0.56	0.340531	0.1
	ENSRNOG00000001412	Epo	0.4	0.254341	0.2	0.352344	-0.2
	ENSRNOG00000001414	Serpine1	-0.89	0.181283	-0.44	0.550782	0.45
	ENSRNOG00000001416	Vgf	-1.34	0.0706157	-0.16	0.968843	1.18
	ENSRNOG00000001417	Plod3	-0.54	0.388303	-0.19	0.392197	0.35
	ENSRNOG00000001419	Cldn15	-0.25	0.534257	-0.06	0.930129	0.19
	ENSRNOG00000001420	FIS1	0.25	0.756172	0.06	0.578367	-0.19
	ENSRNOG00000001422	Col26a1	-1.26	0.334123	-0.32	0.92654	0.94
	ENSRNOG00000001424	Cux1	-1.04	0.200652	0.23	0.460887	1.27
	ENSRNOG00000001425	Sh2b2	-0.06	0.913269	-0.03	0.819795	0.03
	ENSRNOG00000001427	Orai2	-0.83	0.789461	-0.28	0.666516	0.55
	ENSRNOG00000001428	Alkbh4	-2.04	0.365158	-0.21	0.769761	1.83
	ENSRNOG00000001429	Lrwd1	-0.46	0.884036	-0.03	0.746049	0.43
	ENSRNOG00000001431	RASA4	-0.92	0.351308	-0.47	0.648282	0.45
	ENSRNOG00000001432	Dtx2	-1.4	0.43075	0.34	0.539362	1.74
	ENSRNOG00000001434	Zp3	-0.42	0.715023	-0.33	0.434826	0.09
	ENSRNOG00000001435	Srcrb4d	0.62	0.827836	0.13	0.44785	-0.49
	ENSRNOG00000001436	Ywhag	-0.13	0.665829	0.22	0.340666	0.35
	ENSRNOG00000001439	Srrm3	-2.12	0.237241	-0.17	0.43313	1.95
	ENSRNOG00000001440	Mdh2	0.69	0.0569146	-0.22	0.281122	-0.91
	ENSRNOG00000001441	Tmem120a	-0.35	0.942051	-1.62	0.9174	-1.27
	ENSRNOG00000001443	Rhbdd2	0	0.912142	0.09	0.738322	0.09
	ENSRNOG00000001444	Ccl26	-0.07	0.643796	-0.07	0.982221	0
	ENSRNOG00000001448	Hip1	0.64	0.635369	-1.29	0.301638	-1.93
	ENSRNOG00000001450	Nsun5	-3.35	0.0796869	-1.19	0.0987229	2.16
	ENSRNOG00000001451	Fkbp6	0.34	0.710133	-0.15	0.841019	-0.49
	ENSRNOG00000001452	Fzd9	-0.57	0.944718	0.25	0.100086	0.82
	ENSRNOG00000001455	Kif13a	-0.73	0.148076	-0.49	0.386995	0.24
	ENSRNOG00000001456	Nup153	-2.46	0.910519	-1.85	0.115487	0.61
	ENSRNOG00000001457	Rfc2	-2.63	0.193449	-1.56	0.124735	1.07
	ENSRNOG00000001460	Vps37c	-0.13	0.853176	0.22	0.244984	0.35
	ENSRNOG00000001465	Ids	-0.13	0.891015	0.63	0.147346	0.76
	ENSRNOG00000001466	Cyp2c24	0.4	0.728324	0.35	0.139199	-0.05
	ENSRNOG00000001470	Limk1	-0.73	0.321162	-0.45	0.595466	0.28
	ENSRNOG00000001474	Wbscr28	0.41	0.294494	-0.33	0.383687	-0.74
	ENSRNOG00000001476	Cldn4	-0.98	0.267243	-0.01	0.262424	0.97
	ENSRNOG00000001478	Gtf2ird1	-0.37	0.364592	-0.02	0.908114	0.35
	ENSRNOG00000001479	Gtf2i	-0.21	0.700538	-0.35	0.877968	-0.14
	ENSRNOG00000001480	Ncf1	-0.8	0.74085	-0.47	0.216778	0.33
	ENSRNOG00000001482	GTF2IRD2	-0.82	0.359652	0	0.55129	0.82
	ENSRNOG00000001483	Wbscr16	-0.08	0.915354	-1.69	0.107729	-1.61
	ENSRNOG00000001487	Fam120b	-0.13	0.300073	0.07	0.24567	0.2
	ENSRNOG00000001492	Slc8a2	-0.06	0.678619	-0.35	0.144549	-0.29
	ENSRNOG00000001493	KPTN	0.01	0.776092	0.16	0.57826	0.15
	ENSRNOG00000001499	Mia	-0.27	0.872148	0.43	0.293016	0.7
	ENSRNOG00000001500	Rab4b	-0.97	0.113579	0.05	0.876174	1.02
	ENSRNOG00000001506	Tmem35	0.5	0.34728	-0.3	0.625903	-0.8
	ENSRNOG00000001514	Cdca7	-2.51	0.671197	0.06	0.48658	2.57
	ENSRNOG00000001516	Rapgef4	-0.15	0.968126	0.13	0.634935	0.28
	ENSRNOG00000001517	Pdk1	-0.91	0.137841	-0.04	0.614326	0.87
	ENSRNOG00000001518	Itga6	0.65	0.465683	-0.74	0.256195	-1.39
	ENSRNOG00000001519	Dlx2	-1.26	0.0896941	-0.3	0.868724	0.96
	ENSRNOG00000001520	Dlx1	-0.45	0.437865	0.31	0.363999	0.76
	ENSRNOG00000001522	Metap1d	-0.08	0.81583	0.11	0.592602	0.19
	ENSRNOG00000001524	Hat1	-1.11	0.951283	-0.66	0.721162	0.45
	ENSRNOG00000001525	Igsf11	-0.76	0.562105	-0.52	0.334938	0.24
	ENSRNOG00000001527	Cd80	-0.45	0.212505	0.46	0.254396	0.91
	ENSRNOG00000001528	Gap43	-2.42	0.380687	-0.74	0.924778	1.68
	ENSRNOG00000001531	Chac2	-0.39	0.555204	0.26	0.136006	0.65
	ENSRNOG00000001544	Cyyr1	-0.56	0.469587	0.44	0.155993	1
	ENSRNOG00000001547	Agps	-0.73	0.61006	0.4	0.101115	1.13
	ENSRNOG00000001548	Nfe2l2	-0.04	0.744861	-0.08	0.417071	-0.04
	ENSRNOG00000001551	Atp5j	-0.32	0.169387	-1.58	0.120176	-1.26
	ENSRNOG00000001554	RGD1563888	0.25	0.551623	0.11	0.703424	-0.14
	ENSRNOG00000001555	Btg3	-0.55	0.492795	0.18	0.56767	0.73
	ENSRNOG00000001557	Cxadr	-0.63	0.585331	-0.21	0.824846	0.42
	ENSRNOG00000001559	Mtx2	-0.48	0.971882	-0.91	0.209502	-0.43
	ENSRNOG00000001567	Krtap14	-1.11	0.261176	0.25	0.565601	1.36
	ENSRNOG00000001570	2310061N02Rik	0.26	0.729774	0.4	0.0666484	0.14
	ENSRNOG00000001571	Cldn8	-0.37	0.581855	-0.07	0.895242	0.3
	ENSRNOG00000001572	Hoxd1	-0.52	0.168029	0	0.929403	0.52
	ENSRNOG00000001573	Usp25	0.08	0.353604	0.26	0.57666	0.18
	ENSRNOG00000001575	Grik1	0.52	0.251186	0.5	0.325746	-0.02
	ENSRNOG00000001577	Hoxd3	0.33	0.225409	0.2	0.233449	-0.13
	ENSRNOG00000001578	Hoxd4	-0.4	0.578313	-0.26	0.324174	0.14
	ENSRNOG00000001580	Hoxd9	-1.15	0.175558	-0.63	0.218256	0.52
	ENSRNOG00000001581	Hoxd10	0.48	0.0853975	0.24	0.342522	-0.24
	ENSRNOG00000001582	Bach1	0.32	0.398263	0.13	0.920912	-0.19
	ENSRNOG00000001584	Map3k7cl	-0.17	0.634357	0.2	0.35222	0.37
	ENSRNOG00000001585	Nrip1	-0.36	0.219633	0.27	0.451612	0.63
	ENSRNOG00000001587	Hoxd12	-0.13	0.910228	-0.05	0.967192	0.08
	ENSRNOG00000001588	Hoxd13	-0.42	0.428861	0.41	0.136657	0.83
	ENSRNOG00000001589	Evx2	-0.5	0.680784	-0.42	0.522588	0.08
	ENSRNOG00000001593	Lnp	0.5	0.0526425	0.51	0.158132	0.01
	ENSRNOG00000001597	Atf2	-0.37	0.972698	-0.71	0.135238	-0.34
	ENSRNOG00000001599	Rwdd2b	0.15	0.919265	0.44	0.0809713	0.29
	ENSRNOG00000001602	Ltn1	-0.77	0.19245	-0.55	0.272564	0.22
	ENSRNOG00000001606	Adamts5	-0.39	0.941499	0.19	0.171517	0.58
	ENSRNOG00000001607	Adamts1	0.17	0.27815	0.3	0.161712	0.13
	ENSRNOG00000001608	Nxpe3	-0.28	0.946991	0.13	0.614254	0.41
	ENSRNOG00000001609	Cep97	-0.89	0.276439	-0.7	0.395238	0.19
	ENSRNOG00000001613	Zbtb11	-0.56	0.368137	-0.83	0.20505	-0.27
	ENSRNOG00000001616	Senp7	-0.17	0.296518	-0.19	0.977944	-0.02
	ENSRNOG00000001618	Ripk4	0.29	0.523	0.12	0.688227	-0.17
	ENSRNOG00000001620	Prdm15	-0.69	0.293089	0.51	0.108075	1.2
	ENSRNOG00000001621	C2cd2	-0.06	0.483338	0.13	0.532593	0.19
	ENSRNOG00000001622	Impg2	-0.14	0.871774	-0.13	0.695961	0.01
	ENSRNOG00000001623	Zfp295	0.27	0.116514	-0.02	0.543421	-0.29
	ENSRNOG00000001627	Abi3bp	-0.67	0.863087	0.25	0.187817	0.92
	ENSRNOG00000001628	Pcp4	-2.23	0.818031	-0.14	0.960764	2.09
	ENSRNOG00000001629	Wrb	-0.39	0.73431	-0.17	0.866716	0.22
	ENSRNOG00000001632	Brwd1	-0.47	0.932433	-0.06	0.891477	0.41
	ENSRNOG00000001634	Gpr128	0.2	0.49674	0.01	0.989239	-0.19
	ENSRNOG00000001642	Tbc1d23	-1.9	0.875996	0.88	0.791658	2.78
	ENSRNOG00000001644	Tmem30c	0.81	0.683056	-0.19	0.745105	-1
	ENSRNOG00000001645	Filip1l	-1.28	0.384052	-0.23	0.978622	1.05
	ENSRNOG00000001647	Ets2	-1.78	0.386951	-0.1	0.455262	1.68
	ENSRNOG00000001652	Erg	0.09	0.330373	-0.51	0.449721	-0.6
	ENSRNOG00000001653	St3gal6	0.32	0.212486	0.27	0.367497	-0.05
	ENSRNOG00000001654	Cpox	0.45	0.404792	-1.94	0.171712	-2.39
	ENSRNOG00000001656	Kcnj15	-0.43	0.49967	-0.21	0.563799	0.22
	ENSRNOG00000001657	Cldnd1	-0.13	0.963204	-0.73	0.113614	-0.6
	ENSRNOG00000001658	Kcnj6	-0.39	0.93862	-0.29	0.824375	0.1
	ENSRNOG00000001662	DYRK1A	-0.32	0.464542	-0.19	0.994182	0.13
	ENSRNOG00000001679	Gabrr3	-1.45	0.66789	0.11	0.562017	1.56
	ENSRNOG00000001681	Dscr3	-0.51	0.503115	0.17	0.524772	0.68
	ENSRNOG00000001684	Ripply3	-0.28	0.937878	-1.75	0.371804	-1.47
	ENSRNOG00000001687	Crybg3	0.24	0.317783	-0.29	0.634718	-0.53
	ENSRNOG00000001688	Sim2	-2.78	0.622167	-0.96	0.575665	1.82
	ENSRNOG00000001689	ARL6	0.33	0.360915	0.23	0.451019	-0.1
	ENSRNOG00000001691	Cldn14	0.2	0.212082	-0.28	0.746695	-0.48
	ENSRNOG00000001700	Dfnb31	-0.18	0.833715	0.19	0.27127	0.37
	ENSRNOG00000001704	Runx1	0.4	0.168607	-0.06	0.571513	-0.46
	ENSRNOG00000001706	Kalrn	-0.94	0.262898	-0.64	0.78861	0.3
	ENSRNOG00000001708	Dvl3	-0.27	0.941987	0.15	0.167502	0.42
	ENSRNOG00000001709	Ap2m1	-0.74	0.337055	-2.15	0.119663	-1.41
	ENSRNOG00000001710	Abcf3	-0.66	0.892998	-0.44	0.101353	0.22
	ENSRNOG00000001711	Hrasls	0.65	0.455842	0.15	0.858638	-0.5
	ENSRNOG00000001714	Atp13a4	-0.78	0.649639	-0.16	0.831444	0.62
	ENSRNOG00000001715	Ece2	0.03	0.384432	0.2	0.591869	0.17
	ENSRNOG00000001720	Hes1	-0.75	0.491589	-1.03	0.899881	-0.28
	ENSRNOG00000001724	Atp13a3	0.62	0.28506	-0.46	0.17098	-1.08
	ENSRNOG00000001726	Tmem44	-0.69	0.0857846	-0.23	0.794527	0.46
	ENSRNOG00000001728	Fam43a	-0.63	0.294861	-1.36	0.164465	-0.73
	ENSRNOG00000001730	Acap2	1.96	0.214212	0.24	0.676778	-1.72
	ENSRNOG00000001733	Ppp1r2	-2.93	0.106346	-0.83	0.386467	2.1
	ENSRNOG00000001736	Bdh1	-0.45	0.953574	0.13	0.887922	0.58
	ENSRNOG00000001739	Mfi2	0.06	0.52331	0	0.688335	-0.06
	ENSRNOG00000001742	Clcn2	-0.17	0.732617	0.06	0.642855	0.23
	ENSRNOG00000001748	Polr2h	-0.89	0.647251	-1.51	0.126331	-0.62
	ENSRNOG00000001750	Chrd	0.06	0.811853	0.39	0.382069	0.33
	ENSRNOG00000001752	Nrros	0.05	0.672823	-0.14	0.46508	-0.19
	ENSRNOG00000001753	Fbxo45	0.2	0.522021	-0.37	0.362053	-0.57
	ENSRNOG00000001754	Wdr53	-0.46	0.448857	-0.54	0.974094	-0.08
	ENSRNOG00000001757	Tm4sf19	-0.36	0.37262	-0.72	0.98165	-0.36
	ENSRNOG00000001758	Tctex1d2	0	0.911564	-0.3	0.762146	-0.3
	ENSRNOG00000001764	Vps8	0.2	0.625903	0	0.961261	-0.2
	ENSRNOG00000001765	Slc51a	0.27	0.092358	-0.06	0.577567	-0.33
	ENSRNOG00000001766	Tfrc	-0.12	0.986685	0.19	0.250816	0.31
	ENSRNOG00000001767	RGD1562339	-0.13	0.822311	0.32	0.272692	0.45
	ENSRNOG00000001770	Ehhadh	0.29	0.882096	-0.71	0.0610441	-1
	ENSRNOG00000001773	Senp2	0.08	0.258093	-1.05	0.433099	-1.13
	ENSRNOG00000001774	Lrch3	-0.06	0.459963	-0.43	0.126783	-0.37
	ENSRNOG00000001776	Muc20	-0.22	0.921717	-0.41	0.213372	-0.19
	ENSRNOG00000001777	Muc4	0.33	0.748893	-0.1	0.928332	-0.43
	ENSRNOG00000001781	Lmln	-0.11	0.966621	-0.06	0.435911	0.05
	ENSRNOG00000001782	Osbpl11	-0.76	0.635152	0.22	0.231647	0.98
	ENSRNOG00000001785	Etv5	-0.04	0.804938	-0.2	0.977929	-0.16
	ENSRNOG00000001786	Snx4	2.89	0.0736057	-1.51	0.899041	-4.4
	ENSRNOG00000001789	Zfp148	0.28	0.514433	0	0.679088	-0.28
	ENSRNOG00000001792	Slc12a8	-0.8	0.369618	-0.51	0.113299	0.29
	ENSRNOG00000001793	Heg1	-0.61	0.436431	0.06	0.870984	0.67
	ENSRNOG00000001794	Muc13	-0.35	0.813332	0.3	0.308777	0.65
	ENSRNOG00000001796	Dgkg	0.44	0.127724	-0.09	0.991073	-0.53
	ENSRNOG00000001803	Dnajb11	0.86	0.0959213	0.09	0.743374	-0.77
	ENSRNOG00000001804	Itpr2	0.04	0.521712	0.13	0.679034	0.09
	ENSRNOG00000001806	Fetub	-1.07	0.824312	0.4	0.442549	1.47
	ENSRNOG00000001807	Sspn	-0.21	0.354755	-0.11	0.32876	0.1
	ENSRNOG00000001808	Asun	0.22	0.450875	-0.98	0.170842	-1.2
	ENSRNOG00000001813	Dnm1l	-0.66	0.967591	-0.94	0.200413	-0.28
	ENSRNOG00000001817	Tm7sf3	0.32	0.380106	0.39	0.212543	0.07
	ENSRNOG00000001818	Fgd4	-0.61	0.861071	0.19	0.284116	0.8
	ENSRNOG00000001823	St6gal1	-0.38	0.961118	-0.29	0.996336	0.09
	ENSRNOG00000001825	PKP2	-0.1	0.850258	-0.15	0.831831	-0.05
	ENSRNOG00000001827	Masp1	0.13	0.892833	-0.13	0.616308	-0.26
	ENSRNOG00000001828	Stk38l	-0.03	0.506706	-0.45	0.377601	-0.42
	ENSRNOG00000001829	Ube2v2	0.28	0.617821	0.66	0.0544033	0.38
	ENSRNOG00000001833	Mcm4	-4.9	0.131257	-1.42	0.154018	3.48
	ENSRNOG00000001834	Mzt2b	-0.66	0.284582	-0.68	0.0613561	-0.02
	ENSRNOG00000001837	Sst	-0.92	0.140111	-0.16	0.939601	0.76
	ENSRNOG00000001839	Vpreb2	0.56	0.146993	-0.67	0.253583	-1.23
	ENSRNOG00000001843	Bcl6	0.4	0.131132	-0.44	0.154436	-0.84
	ENSRNOG00000001844	Klhl42	0.8	0.223804	-0.08	0.634194	-0.88
	ENSRNOG00000001845	Top3b	0.37	0.439571	0.13	0.608154	-0.24
	ENSRNOG00000001847	Ccdc91	0.18	0.826962	-0.51	0.349091	-0.69
	ENSRNOG00000001849	Mapk1	-0.34	0.951581	-0.24	0.987518	0.1
	ENSRNOG00000001851	Far2	-1.43	0.998697	-0.5	0.0979156	0.93
	ENSRNOG00000001852	ERGIC2	0.52	0.301228	0.18	0.598243	-0.34
	ENSRNOG00000001854	Tmtc1	0	0.579185	-0.49	0.193548	-0.49
	ENSRNOG00000001858	Ypel1	-0.58	0.267311	0.3	0.256815	0.88
	ENSRNOG00000001859	Sdf2l1	-1.66	0.574972	-0.63	0.457601	1.03
	ENSRNOG00000001860	Ccdc116	0.18	0.352303	-0.2	0.758161	-0.38
	ENSRNOG00000001861	Ydjc	-1.06	0.163381	-0.52	0.354186	0.54
	ENSRNOG00000001863	Hic2	-1.26	0.700843	-1.75	0.590885	-0.49
	ENSRNOG00000001864	Tmem191c	-2.97	0.244963	-0.77	0.413671	2.2
	ENSRNOG00000001865	Serpind1	-1.84	0.449545	-0.27	0.662791	1.57
	ENSRNOG00000001866	Pi4ka	0.55	0.224986	-0.63	0.320046	-1.18
	ENSRNOG00000001867	Snap29	-0.04	0.732459	0.08	0.301066	0.12
	ENSRNOG00000001869	Rab44	-0.74	0.262413	-0.06	0.503351	0.68
	ENSRNOG00000001870	Lztr1	-0.41	0.716608	-0.1	0.811305	0.31
	ENSRNOG00000001872	4930451C15Rik	-0.81	0.225067	0.22	0.373783	1.03
	ENSRNOG00000001873	P2rx6	0.33	0.235896	-0.33	0.426246	-0.66
	ENSRNOG00000001874	Slc7a4	-1.44	0.236343	-0.24	0.85591	1.2
	ENSRNOG00000001875	Smpd4	0.27	0.243073	0.02	0.629478	-0.25
	ENSRNOG00000001877	Med15	-2.63	0.521935	-0.82	0.426339	1.81
	ENSRNOG00000001878	Klhl22	0.09	0.532524	-0.33	0.0967149	-0.42
	ENSRNOG00000001880	Dgcr6	0.39	0.0980859	-0.17	0.378802	-0.56
	ENSRNOG00000001885	Trmt2a	-0.8	0.459428	0.06	0.825646	0.86
	ENSRNOG00000001888	Arvcf	-1.83	0.853689	-0.28	0.489683	1.55
[truncated: 17,850 more rows]
