# Supplementary material for: CRISPR-Cas9 Screening of Kaposi’s Sarcoma-Associated Herpesvirus-Transformed Cells Identifies XPO1 as a Vulnerable Target of Cancer Cells
Source: mBio. 2019 May 14;10(3):e00866-19. doi: 10.1128/mBio.00866-19 (PMC6520457; doi:10.1128/mBio.00866-19)
Supplement: TABLE S2 [file mBio.00866-19-st002.xlsx]

## Sheet: Sheet0
Supplemental Table S2. List of depleted pathways in KMM over MM cells at day 21 versus day 1 post-transduction analyzed by IPA.
Ingenuity Canonical Pathways	-log(p-value)	Ratio	z-score	Molecules
EIF2 Signaling	4.7E01	4.21E-01	NaN	RPL11,EIF3C,RPS27,RPL39,PDPK1,RPL35A,EIF4A2,PIK3R4,RPS11,RPS7,EIF3B,RPL13,RPS20,EIF5,RPL21,RPL36,PABPC1,RPL32,RPL36AL,RPL3,RPS8,RPL7L1,EIF2B3,RPL12,EIF3E,RPL37A,RPL9,EIF3M,RPL10A,RPL15,RPL8,PTPN11,EIF4A3,RPL10,RPL6,RPS15A,RPS25,RPL13A,RPSA,EIF3K,RPL24,EIF2B4,RPS18,RPL26,EIF4G1,EIF2B2,RPL7,EIF4E,RPS28,RPL14,RPL27A,AKT1,RPL18A,RPS9,EIF3A,RPS5,RPS3,RPS17,RPL31,RPL18,RPS24,RPS19,RPL4,RPL17,RPL30,RPS1…
Regulation of eIF4 and p70S6K Signaling	2.14E01	3.11E-01	NaN	EIF3C,PPP2CA,RPS27,PDPK1,EIF4A2,PIK3R4,RPS11,RPS7,EIF3B,RPS20,PABPC1,RPS8,EIF2B3,EIF3E,EIF3M,PPP2R1A,PTPN11,EIF4A3,RPS25,RPS15A,RPSA,EIF3K,EIF2B4,PPP2R2A,RPS18,EIF4G1,EIF2B2,EIF4E,RPS28,MTOR,AKT1,RPS9,EIF3A,RPS3,RPS5,RPS17,RPS24,RPS19,RPS10,EIF3J,RPS21,RPS29,EIF3G,RPS15,EIF3F,RPS26,RPS27L,EIF4A1,RPS27A,RPS14
mTOR Signaling	1.86E01	2.59E-01	NaN	EIF3C,PPP2CA,RPS27,PDPK1,EIF4A2,PIK3R4,RPS11,RPS7,EIF3B,RPS20,EIF4B,RHEB,RPS8,RAC1,EIF3E,MLST8,EIF3M,PPP2R1A,PTPN11,EIF4A3,RPS25,RPS15A,RPSA,EIF3K,PPP2R2A,RPS18,EIF4G1,EIF4E,RPS28,HMOX1,MTOR,AKT1,RPS9,EIF3A,RPTOR,RPS3,RPS5,RPS17,RPS24,RPS19,MAPKAP1,RPS10,EIF3J,RPS21,RPS29,EIF3G,RPS15,EIF3F,RPS26,RPS27L,EIF4A1,RPS27A,RPS14
Protein Ubiquitination Pathway	1.27E01	1.97E-01	NaN	HSPA14,PSMA7,USP5,SKP1,HSPA5,TCEB1,USP7,USP10,SUGT1,ANAPC11,PSMC2,PSMA6,PSMB5,UBE4B,DNAJC9,HSPA9,USP9X,PSMC4,BIRC6,PSMD6,DNAJC2,UBE2S,PSMB2,PSMA5,PSMB1,PSMA4,PSMD4,VHL,UBE2C,PSMB3,PSMD7,CDC20,DNAJC13,ANAPC10,USP39,ANAPC1,HSP90AB1,PSMC6,USP16,HSPE1,PSMD14,PSMA3,MED20,UBE2M,MDM2,PSMA1,USP1,PSMD2,UBA1,UBC,PSMC3
Assembly of RNA Polymerase II Complex	1.13E01	4E-01	NaN	POLR2I,TAF12,TAF9,POLR2F,POLR2D,TAF5L,TBP,POLR2J,GTF2H2,GTF2F1,GTF2E2,ERCC2,MNAT1,POLR2G,POLR2A,POLR2C,TAF5,GTF2H4,POLR2E,TAF2
Estrogen Receptor Signaling	1.04E01	2.42E-01	NaN	POLR2F,POLR2D,GTF2F2,POLR2J,GTF2H2,MNAT1,DDX5,POLR2A,POLR2C,PCK2,THRAP3,MED17,MED21,MED16,TAF2,POLR2I,TAF12,TAF9,MED20,TAF5L,PHB2,TBP,GTF2F1,ERCC2,MED14,POLR2G,TAF5,POLR2E,GTF2H4,TRRAP,MED31
Hereditary Breast Cancer Signaling	1.03E01	2.29E-01	NaN	POLR2F,POLR2D,BARD1,FANCF,POLR2J,CDK4,MRE11A,PIK3R4,CCND1,CHEK1,RAD51,POLR2C,AKT1,POLR2A,FANCD2,SMARCB1,POLR2I,WEE1,ACTB,TUBG1,SMARCE1,CDK6,FANCC,RFC5,POLR2G,PALB2,PTPN11,RFC4,POLR2E,H2AFX,BRCA2,UBC,RFC3
Cell Cycle Control of Chromosomal Replication	8.74E00	4.81E-01	NaN	MCM5,CDC45,MCM6,CDK4,CDK6,CDC7,RPA2,MCM3,RPA3,MCM2,ORC3,ORC5,MCM7
Nucleotide Excision Repair Pathway	8.06E00	4E-01	NaN	POLR2I,POLR2F,POLR2D,POLR2J,GTF2H2,ERCC2,MNAT1,RPA2,POLR2G,RPA3,POLR2A,POLR2C,POLR2E,GTF2H4
Mitotic Roles of Polo-Like Kinase	7.92E00	2.88E-01	NaN	SMC3,ESPL1,CDC20,PPP2CA,PPP2R2A,WEE1,PRC1,CDC7,ANAPC10,PLK1,ANAPC7,ANAPC1,SMC1A,PPP2R1A,HSP90AB1,PKMYT1,CDC16,ANAPC11,KIF11
Cleavage and Polyadenylation of Pre-mRNA	7.05E00	6.67E-01	NaN	CPSF6,CSTF1,PABPN1,CPSF1,CPSF3,CSTF3,CPSF4,WDR33
Assembly of RNA Polymerase I Complex	6.93E00	7.78E-01	NaN	POLR1C,POLR1A,POLR1B,TAF1C,TBP,UBTF,TAF1B
Assembly of RNA Polymerase III Complex	6.66E00	6.15E-01	NaN	GTF3C1,GTF3C4,TBP,SF3A1,BRF2,BRF1,Sf3a2,POLR3D
tRNA Charging	6.28E00	2.32E-01	NaN	IARS2,Qars,GARS,CARS2,HARS,DARS2,MARS,NARS2,FARSB,WARS2,TARS2,YARS2,RARS,FARS2,KARS,AARS,VARS,SARS,SARS2
Role of CHK Proteins in Cell Cycle Checkpoint Control	5.3E00	2.55E-01	NaN	PPP2CA,PPP2R2A,MDC1,MRE11A,PLK1,RFC5,RAD1,CHEK1,PPP2R1A,RFC4,RAD9A,RAD17,CLSPN,RFC3
Role of BRCA1 in DNA Damage Response	5.3E00	2.18E-01	NaN	TOPBP1,ACTB,BARD1,FANCF,SMARCE1,MDC1,MRE11A,PLK1,FANCC,RFC5,CHEK1,RAD51,FANCD2,RFC4,SMARCB1,BRCA2,RFC3
RAN Signaling	5.25E00	4.44E-01	NaN	KPNB1,KPNA6,RCC1,CSE1L,RANGAP1,RANBP1,KPNA1,IPO5
Androgen Signaling	4.61E00	1.75E-01	NaN	POLR2I,POLR2F,POLR2D,TBP,POLR2J,GTF2H2,GTF2F1,GTF2E2,GNG3,ERCC2,MNAT1,CCND1,POLR2G,JUN,POLR2A,POLR2C,GTF2H4,POLR2E,GNA13,TAF2
Glucocorticoid Receptor Signaling	4.44E00	1.26E-01	NaN	POLR2F,POLR2D,HSPA14,GTF2F2,POLR2J,GTF2H2,GTF2E2,MNAT1,HSPA5,PIK3R4,AKT1,POLR2C,POLR2A,JUN,HSP90AB1,PCK2,SMARCB1,NOS2,TAF2,POLR2I,TAF12,TAF9,ACTB,TAF5L,HSPA9,SMARCE1,RAC1,TBP,GTF2F1,ERCC2,MED14,POLR2G,BCL2L1,TAF5,PTPN11,GTF2H4,POLR2E
phagosome maturation	3.93E00	1.57E-01	NaN	ATP6V0C,VPS18,ATP6V1D,DCTN4,YKT6,VPS28,VPS16,ATP6V1C1,TUBG1,RAB7A,TUBB,ATP6V1A,DYNC1H1,ATP6V1E1,NSF,DYNLL1,Dync1i2,ATP6V1F,NAPA,ATP6V1B2
Oxidative Phosphorylation	3.84E00	1.6E-01	NaN	COX6B1,COX7B,NDUFS7,NDUFB5,NDUFA2,NDUFB3,NDUFA13,NDUFB10,COX11,NDUFB11,UQCRC2,CYC1,NDUFB7,NDUFS2,NDUFB6,NDUFA10,UQCRC1,NDUFB2,COX15
Huntington's Disease Signaling	3.77E00	1.26E-01	NaN	POLR2F,POLR2D,HSPA14,REST,POLR2J,PDPK1,HSPA5,PIK3R4,NSF,MTOR,JUN,POLR2C,AKT1,POLR2A,IGF1R,NAPA,DNM2,EGFR,POLR2I,YKT6,HSPA9,CLTC,TBP,UBE2S,GNG3,POLR2G,BCL2L1,CAPNS1,PTPN11,POLR2E,UBC
Telomere Extension by Telomerase	3.74E00	4E-01	NaN	TERF2,TERF2IP,MRE11A,TERF1,POT1,XRCC5
Systemic Lupus Erythematosus Signaling	3.63E00	1.27E-01	NaN	PRPF19,PRPF3,PRPF8,PRPF4,PIK3R4,SART1,MTOR,JUN,AKT1,PRPF40A,SNRPD1,LSM3,SNRPD3,SNU13,LSM4,SNRPA1,SNRNP40,SNRPA,SNRPB,SNRPF,LSM12,PTPN11,SNRNP25,SNRPB2,SNRNP70,SF3B4,ZCRB1,LSM7,LSM5
ATM Signaling	3.61E00	2.03E-01	NaN	RAD51,SMC3,JUN,FANCD2,RAD9A,TRIM28,H2AFX,MDC1,MDM2,MRE11A,CHEK1,SMC1A
Hypusine Biosynthesis	2.66E00	6E-01	NaN	DHPS,EIF5A,DOHH
Cell Cycle: G2/M DNA Damage Checkpoint Regulation	2.52E00	1.84E-01	NaN	WEE1,PTPMT1,TOP2A,PKMYT1,MDM2,PLK1,AURKA,SKP1,CHEK1
Mitochondrial Dysfunction	2.47E00	1.17E-01	NaN	HSD17B10,COX6B1,COX7B,PSENEN,NDUFS7,NDUFB5,NDUFA2,NDUFB3,NDUFA13,NDUFB10,COX11,NDUFB11,UQCRC2,NDUFB7,CYC1,NDUFS2,NDUFB6,NDUFA10,UQCRC1,NDUFB2,COX15,AIFM1
Telomerase Signaling	2.42E00	1.35E-01	NaN	PPP2CA,PPP2R2A,TERF2IP,DKC1,PDPK1,PIK3R4,TERF2,PPP2R1A,AKT1,HSP90AB1,PTPN11,TEP1,POT1,TERF1,EGFR
Tight Junction Signaling	2.41E00	1.2E-01	NaN	CSTF1,YKT6,PPP2CA,PPP2R2A,ACTB,CPSF1,CDK4,RAC1,CPSF4,NSF,CPSF6,PPP2R1A,JUN,AKT1,CPSF3,SAFB,VCL,NAPA,CSTF3,ACTG1
Mismatch Repair in Eukaryotes	2.39E00	2.78E-01	NaN	RFC4,FEN1,RFC5,POLD1,RFC3
Role of p14/p19ARF in Tumor Suppression	2.33E00	1.86E-01	NaN	PTPN11,RAC1,SF3A1,MDM2,UBTF,PIK3R4,Sf3a2,POLR3D
DNA Double-Strand Break Repair by Homologous Recombination	2.04E00	2.86E-01	NaN	RAD51,POLA1,BRCA2,MRE11A
Remodeling of Epithelial Adherens Junctions	2.03E00	1.47E-01	NaN	ACTR2,ACTR3,ACTB,TUBG1,RAB7A,VCL,TUBB,ACTG1,ARPC4,DNM2
Dolichyl-diphosphooligosaccharide Biosynthesis	2.02E00	2E-01	NaN	ALG14,ALG3,ALG5,ALG6,DPM2,DPAGT1
FAK Signaling	1.96E00	1.27E-01	NaN	CAPNS1,AKT1,PTPN11,Pak2,ACTB,CSK,RAC1,PDPK1,VCL,PIK3R4,ACTG1,BCAR1,EGFR
Clathrin-mediated Endocytosis Signaling	1.86E00	1.05E-01	NaN	ACTR2,EPS15,AP2B1,ACTB,CLTC,USP9X,GAK,RAB7A,RAC1,FGF8,MDM2,PIK3R4,AP2S1,ACTR3,PTPN11,CSNK2B,UBC,ACTG1,ITGB5,ARPC4,DNM2
Methionine Degradation I (to Homocysteine)	1.83E00	2.08E-01	NaN	PRMT5,MAT2A,EHMT1,NSUN4,AHCY
Caveolar-mediated Endocytosis Signaling	1.82E00	1.37E-01	NaN	COPZ1,ARCN1,ACTB,COPA,COPB1,ACTG1,ITGB5,DNM2,EGFR,COPG1
Selenocysteine Biosynthesis II (Archaea and Eukaryotes)	1.82E00	2.5E-01	NaN	SEPHS2,SARS2,SARS,SEPSECS
AMPK Signaling	1.73E00	1.02E-01	NaN	SLC2A1,EEF2,PPP2CA,PPP2R2A,ACTB,SMARCE1,PDPK1,PIK3R4,MLST8,CCND1,CCNA2,MTOR,PPP2R1A,AKT1,PCK2,PTPN11,SMARCB1,RPTOR,ACACA,MLYCD,HMGCR
Hypoxia Signaling in the Cardiovascular System	1.72E00	1.38E-01	NaN	AKT1,JUN,UBE2M,HSP90AB1,BIRC6,MDM2,UBE2S,VHL,UBE2C
Regulation of Cellular Mechanics by Calpain Protease	1.57E00	1.38E-01	NaN	CCNA2,CNGA4,CAPNS1,CDK6,CDK4,VCL,CCND1,EGFR
DNA damage-induced 14-3-3σ Signaling	1.56E00	2.11E-01	NaN	AKT1,RAD9A,RAD17,RAD1
DNA Methylation and Transcriptional Repression Signaling	1.48E00	2E-01	NaN	CHD4,RBBP7,MTA2,DNMT1
Renal Cell Carcinoma Signaling	1.47E00	1.2E-01	NaN	AKT1,JUN,SLC2A1,PTPN11,Pak2,RAC1,UBC,PIK3R4,TCEB1,VHL
Integrin Signaling	1.45E00	9.55E-02	NaN	ACTR2,ARF1,Wasl,ACTB,CRKL,ILK,RAC1,PIK3R4,BCAR1,CAPNS1,ACTR3,AKT1,PTPN11,Ppp1r12a,ARF4,Pak2,PFN2,VCL,ACTG1,ARPC4,ITGB5
Cysteine Biosynthesis III (mammalia)	1.38E00	1.61E-01	NaN	PRMT5,MAT2A,EHMT1,NSUN4,AHCY
ILK Signaling	1.38E00	9.6E-02	NaN	PPP2CA,PPP2R2A,ACTB,SNAI1,FERMT2,ILK,PDPK1,PIK3R4,CCND1,MTOR,PPP2R1A,JUN,AKT1,PTPN11,VCL,TMSB10/TMSB4X,NOS2,ACTG1,ITGB5
BER pathway	1.36E00	2.31E-01	NaN	PNKP,POLG,FEN1
HIPPO signaling	1.35E00	1.15E-01	NaN	DLG1,TEAD1,PPP2R1A,DLG5,PPP1R10,PPP1R7,PPP2CA,PPP2R2A,PPP1R11,SKP1
Cell Cycle: G1/S Checkpoint Regulation	1.35E00	1.25E-01	NaN	RPL11,PAK1IP1,CDK6,CDK4,RPL5,MDM2,SKP1,CCND1
Unfolded protein response	1.3E00	1.3E-01	NaN	SEL1L,SCAP,HSPA14,MBTPS1,HSPA9,HSPA5,MBTPS2
DNA Double-Strand Break Repair by Non-Homologous End Joining	1.28E00	2.14E-01	NaN	LIG4,MRE11A,XRCC5
Cyclins and Cell Cycle Regulation	1.27E00	1.15E-01	NaN	CCNA2,PPP2R1A,PPP2CA,PPP2R2A,WEE1,CDK6,CDK4,SKP1,CCND1
Actin Cytoskeleton Signaling	1.25E00	9.05E-02	NaN	ACTR2,FGD3,ACTB,CSK,CRKL,RAC1,FGF8,PIP4K2B,PIK3R4,BCAR1,ACTR3,PTPN11,Ppp1r12a,CYFIP1,Pak2,PFN2,GNA13,VCL,TMSB10/TMSB4X,ACTG1,ARPC4
NRF2-mediated Oxidative Stress Response	1.24E00	9.33E-02	NaN	DNAJC9,ACTB,DNAJC13,SOD1,JUNB,PIK3R4,CUL3,HMOX1,AKT1,JUN,PTPN11,STIP1,PMF1/PMF1-BGLAP,CCT7,DNAJA3,FOSL1,TXN,ACTG1
PI3K/AKT Signaling	1.22E00	1.01E-01	NaN	BCL2L1,MTOR,RHEB,PPP2R1A,AKT1,HSP90AB1,PPP2CA,PPP2R2A,ILK,PDPK1,MDM2,CCND1,EIF4E
Cell Cycle Regulation by BTG Family Proteins	1.19E00	1.43E-01	NaN	PPP2R1A,PPP2CA,PPP2R2A,CDK4,CCND1
Regulation of Actin-based Motility by Rho	1.19E00	1.08E-01	NaN	ACTR2,ACTR3,Ppp1r12a,ACTB,Pak2,Wasl,RAC1,PIP4K2B,PFN2,ARPC4
Estrogen-Dependent Breast Cancer Signaling	1.19E00	1.11E-01	NaN	HSD17B10,AKT1,JUN,PTPN11,IGF1R,HSD17B12,PIK3R4,CCND1,EGFR
Wnt/β-catenin Signaling	1.18E00	9.41E-02	NaN	PPP2CA,AXIN1,PPP2R2A,ILK,CSNK1A1,MDM2,CCND1,DVL2,PPP2R1A,WNT8A,AKT1,JUN,RUVBL2,PIN1,CSNK2B,UBC
Pancreatic Adenocarcinoma Signaling	1.14E00	1E-01	NaN	RAD51,HMOX1,BCL2L1,AKT1,PTPN11,RAC1,CDK4,BRCA2,MDM2,PIK3R4,CCND1,EGFR
Aryl Hydrocarbon Receptor Signaling	1.14E00	9.59E-02	NaN	POLA1,CDK4,CDK6,MDM2,CCND1,CHEK1,CCNA2,JUN,HSP90AB1,ALDH1A3,NFIA,ALDH18A1,DHFR,MCM7
PTEN Signaling	1.12E00	9.92E-02	NaN	BCL2L1,AKT1,IGF1R,RAC1,ILK,PDPK1,MAGIX,CSNK2B,MCRS1,CCND1,BCAR1,EGFR
Insulin Receptor Signaling	1.12E00	9.52E-02	NaN	MTOR,EIF2B4,AKT1,PPP1R10,PTPN11,PPP1R7,CRKL,RPTOR,EIF2B3,PDPK1,PPP1R11,PIK3R4,EIF2B2,EIF4E
p53 Signaling	1.06E00	9.91E-02	NaN	BCL2L1,AKT1,JUN,PTPN11,TOPBP1,CCNK,CDK4,MDM2,PIK3R4,CCND1,CHEK1
RhoA Signaling	1.06E00	9.68E-02	NaN	ACTR2,ACTR3,RAPGEF2,Ppp1r12a,ACTB,SEPT7,IGF1R,PIP4K2B,PFN2,GNA13,ACTG1,ARPC4
Paxillin Signaling	1.02E00	9.73E-02	NaN	PTPN11,ARF1,CSK,ACTB,Pak2,RAC1,VCL,PIK3R4,BCAR1,ACTG1,ITGB5
Oxidized GTP and dGTP Detoxification	9.8E-01	2.22E-01	NaN	DDX6,RUVBL2
Mechanisms of Viral Exit from Host Cells	9.57E-01	1.22E-01	NaN	CHMP6,VPS28,ACTB,CHMP4C,ACTG1
Pyrimidine Deoxyribonucleotides De Novo Biosynthesis I	9.57E-01	1.22E-01	NaN	TYMS,DUT,RRM2,RRM1,NME6
Glycolysis I	9.57E-01	1.22E-01	NaN	PGK1,GPI,PGAM1,ALDOA,GAPDH
GADD45 Signaling	9.52E-01	1.58E-01	NaN	CDK4,MAP3K4,CCND1
Endometrial Cancer Signaling	9.33E-01	1.06E-01	NaN	AKT1,PTPN11,AXIN1,ILK,PDPK1,PIK3R4,CCND1
UVB-Induced MAPK Signaling	9.33E-01	1.06E-01	NaN	MTOR,AKT1,JUN,PTPN11,PIK3R4,EIF4E,EGFR
Spliceosomal Cycle	9.17E-01	5E-01	NaN	U2AF2
Virus Entry via Endocytic Pathways	8.62E-01	9.26E-02	NaN	PTPN11,ACTB,AP2B1,CLTC,RAC1,PIK3R4,ACTG1,ITGB5,AP2S1,DNM2
Germ Cell-Sertoli Cell Junction Signaling	8.62E-01	8.52E-02	NaN	AXIN1,ACTB,TUBG1,RAC1,ILK,PDPK1,MAP3K4,TUBB,PIK3R4,BCAR1,AKT1,PTPN11,Pak2,VCL,ACTG1
Endoplasmic Reticulum Stress Pathway	8.53E-01	1.43E-01	NaN	MBTPS1,HSPA5,MBTPS2
VEGF Signaling	8.44E-01	9.17E-02	NaN	BCL2L1,EIF2B4,AKT1,PTPN11,ACTB,EIF2B3,VCL,PIK3R4,EIF2B2,ACTG1
Melanoma Signaling	8.42E-01	1.05E-01	NaN	AKT1,PTPN11,CDK4,MDM2,PIK3R4,CCND1
Agrin Interactions at Neuromuscular Junction	8.35E-01	1E-01	NaN	JUN,ACTB,Pak2,RAC1,GABPA,ACTG1,EGFR
Non-Small Cell Lung Cancer Signaling	8.35E-01	9.64E-02	NaN	AKT1,PTPN11,CDK6,CDK4,PDPK1,PIK3R4,CCND1,EGFR
Role of Tissue Factor in Cancer	8.17E-01	8.87E-02	NaN	BCL2L1,MTOR,AKT1,PTPN11,CSF1,RAC1,GNA13,PIK3R4,ITGB5,EIF4E,EGFR
Docosahexaenoic Acid (DHA) Signaling	8.17E-01	1.03E-01	NaN	BCL2L1,AKT1,PTPN11,PDPK1,PIK3R4,PNPLA2
Gluconeogenesis I	8.02E-01	1.09E-01	NaN	PGK1,GPI,PGAM1,ALDOA,GAPDH
EGF Signaling	7.91E-01	9.72E-02	NaN	MTOR,AKT1,JUN,PTPN11,CSNK2B,PIK3R4,EGFR
CTLA4 Signaling in Cytotoxic T Lymphocytes	7.82E-01	9.09E-02	NaN	PPP2R1A,AKT1,PTPN11,PPP2CA,PPP2R2A,AP2B1,CLTC,PIK3R4,AP2S1
MSP-RON Signaling Pathway	7.68E-01	1E-01	NaN	PTPN11,CSF1,ACTB,NOS2,PIK3R4,ACTG1
Superpathway of Geranylgeranyldiphosphate Biosynthesis I (via Mevalonate)	7.63E-01	1.14E-01	NaN	MVD,IDI1,HMGCR,FNTB
Lanosterol Biosynthesis	7.55E-01	3.33E-01	NaN	LSS
Alanine Biosynthesis III	7.55E-01	3.33E-01	NaN	NFS1
HER-2 Signaling in Breast Cancer	7.36E-01	9.09E-02	NaN	AKT1,PTPN11,CDK6,MDM2,PIK3R4,CCND1,ITGB5,EGFR
Estrogen-mediated S-phase Entry	7.29E-01	1.25E-01	NaN	CCNA2,CDK4,CCND1
Dolichol and Dolichyl Phosphate Biosynthesis	7.14E-01	1.54E-01	NaN	DHDDS,DOLK
GDP-mannose Biosynthesis	7.14E-01	1.54E-01	NaN	GMPPB,GPI
HIF1α Signaling	7.09E-01	8.55E-02	NaN	AKT1,JUN,SLC2A1,PTPN11,MDM2,NOS2,PIK3R4,TCEB1,Ldha/RGD1562690,VHL
PCP pathway	7.01E-01	9.52E-02	NaN	WNT8A,DVL2,JUN,RAC1,PFN2,JUNB
Chronic Myeloid Leukemia Signaling	6.95E-01	8.65E-02	NaN	BCL2L1,AKT1,PTPN11,CRKL,CDK6,CDK4,MDM2,PIK3R4,CCND1
Glioma Signaling	6.94E-01	8.47E-02	NaN	MTOR,AKT1,PTPN11,IGF1R,CDK6,CDK4,MDM2,PIK3R4,CCND1,EGFR
ERK5 Signaling	6.8E-01	9.38E-02	NaN	AKT1,PTPN11,FOSL1,GNA13,WNK1,EGFR
TR/RXR Activation	6.79E-01	8.57E-02	NaN	MTOR,AKT1,GPS2,SLC2A1,PTPN11,NCOA6,ACACA,MDM2,PIK3R4
Aldosterone Signaling in Epithelial Cells	6.75E-01	7.95E-02	NaN	ICMT,HSPA14,DNAJC9,HSPA9,DNAJC13,PIP4K2B,PDPK1,DNAJC2,HSPA5,PIK3R4,HSP90AB1,PTPN11,HSPE1,AHCY
Epithelial Adherens Junction Signaling	6.68E-01	8.11E-02	NaN	ACTR2,ACTR3,AKT1,ACTB,SNAI1,TUBG1,RAC1,VCL,TUBB,ACTG1,ARPC4,EGFR
dTMP De Novo Biosynthesis	6.64E-01	1.43E-01	NaN	TYMS,DHFR
Rac Signaling	6.64E-01	8.33E-02	NaN	ACTR2,ACTR3,JUN,PTPN11,CYFIP1,Pak2,RAC1,PIP4K2B,PIK3R4,ARPC4
Superpathway of Methionine Degradation	6.59E-01	9.23E-02	NaN	PRMT5,MTR,MAT2A,EHMT1,NSUN4,AHCY
Antiproliferative Role of TOB in T Cell Signaling	6.59E-01	1.15E-01	NaN	PABPC1,CCNA2,SKP1
Amyloid Processing	6.51E-01	9.62E-02	NaN	AKT1,CAPNS1,PSENEN,CSNK1A1,CSNK2B
Glioblastoma Multiforme Signaling	6.46E-01	7.93E-02	NaN	WNT8A,MTOR,AKT1,PTPN11,AXIN1,IGF1R,RAC1,CDK6,CDK4,MDM2,PIK3R4,CCND1,EGFR
Mevalonate Pathway I	6.26E-01	1.11E-01	NaN	MVD,IDI1,HMGCR
p70S6K Signaling	6.25E-01	8.03E-02	NaN	MTOR,CD19,PPP2R1A,AKT1,PTPN11,PPP2CA,PPP2R2A,EEF2,PDPK1,PIK3R4,EGFR
autophagy	6.23E-01	1E-01	NaN	MTOR,VPS18,VPS16,PIK3R4
Molybdenum Cofactor Biosynthesis	6.2E-01	1.33E-01	NaN	NFS1,MOCS3
RAR Activation	6.02E-01	7.61E-02	NaN	ACTB,CSK,RAC1,SMARCE1,PDPK1,GTF2H2,SNW1,ERCC2,MNAT1,AKT1,JUN,GTF2H4,ALDH1A3,SMARCB1,CSNK2B
3-phosphoinositide Biosynthesis	6.02E-01	7.61E-02	NaN	WBP11,SET,CD19,PTPN23,PTPN11,PPP1R16B,NUDT11,PPP1R7,CDIPT,PIP4K2B,IGBP1,PIK3R4,RNGTT,PI4KB,EGFR
Phosphatidylglycerol Biosynthesis II (Non-plastidic)	5.98E-01	9.76E-02	NaN	TAMM41,PTPMT1,AGPAT1,CDS2
Lymphotoxin β Receptor Signaling	5.83E-01	8.7E-02	NaN	BCL2L1,AKT1,PTPN11,PDPK1,IKBKAP,PIK3R4
ErbB2-ErbB3 Signaling	5.83E-01	8.7E-02	NaN	AKT1,JUN,PTPN11,PDPK1,PIK3R4,CCND1
Prostate Cancer Signaling	5.71E-01	8.16E-02	NaN	MTOR,AKT1,PTPN11,HSP90AB1,PDPK1,MDM2,PIK3R4,CCND1
ErbB Signaling	5.71E-01	8.16E-02	NaN	MTOR,AKT1,JUN,PTPN11,Pak2,PDPK1,PIK3R4,EGFR
Sertoli Cell-Sertoli Cell Junction Signaling	5.63E-01	7.53E-02	NaN	DLG1,AXIN1,ACTB,TUBG1,RAC1,ILK,MAP3K4,TUBB,BCAR1,AKT1,JUN,VCL,NOS2,ACTG1
Fcγ Receptor-mediated Phagocytosis in Macrophages and Monocytes	5.57E-01	8.08E-02	NaN	HMOX1,ACTR2,ACTR3,AKT1,ACTB,RAC1,ACTG1,ARPC4
Small Cell Lung Cancer Signaling	5.22E-01	8.05E-02	NaN	BCL2L1,AKT1,PTPN11,CDK6,CDK4,PIK3R4,CCND1
Ovarian Cancer Signaling	5.17E-01	7.53E-02	NaN	RAD51,WNT8A,MTOR,AKT1,PTPN11,AXIN1,CDK4,BRCA2,PIK3R4,CCND1,EGFR
Ephrin Receptor Signaling	5.04E-01	7.34E-02	NaN	ACTR2,AKT1,ACTR3,PTPN11,AXIN1,Pak2,CRKL,Wasl,RAC1,GNA13,GNG3,BCAR1,ARPC4
CREB Signaling in Neurons	5.03E-01	7.29E-02	NaN	POLR2I,POLR2F,POLR2D,POLR2J,TBP,GNG3,PIK3R4,POLR2G,POLR2C,POLR2A,AKT1,PTPN11,POLR2E,GNA13
Role of Oct4 in Mammalian Embryonic Stem Cell Pluripotency	4.9E-01	8.7E-02	NaN	AQR,Tdh,REST,JARID2
CD28 Signaling in T Helper Cells	4.85E-01	7.46E-02	NaN	ACTR2,ACTR3,AKT1,JUN,PTPN11,CSK,RAC1,PDPK1,PIK3R4,ARPC4
SAPK/JNK Signaling	4.77E-01	7.62E-02	NaN	JUN,PTPN11,CRKL,RAC1,GNA13,MAP3K4,PIK3R4,HNRNPK
Oleate Biosynthesis II (Animals)	4.75E-01	1.05E-01	NaN	SCD,UFSP2
Dopamine Receptor Signaling	4.67E-01	7.69E-02	NaN	TH,PPP2R1A,PPP1R10,PPP1R7,PPP2CA,PPP2R2A,PPP1R11
Granzyme A Signaling	4.46E-01	1E-01	NaN	SET,HMGB2
Neuregulin Signaling	4.41E-01	7.53E-02	NaN	MTOR,AKT1,PTPN11,HSP90AB1,CRKL,PDPK1,EGFR
Spermine Biosynthesis	4.4E-01	1.43E-01	NaN	AMD1
Spermidine Biosynthesis I	4.4E-01	1.43E-01	NaN	AMD1
Thiosulfate Disproportionation III (Rhodanese)	4.4E-01	1.43E-01	NaN	MOCS3
CDP-diacylglycerol Biosynthesis I	4.26E-01	8.57E-02	NaN	TAMM41,AGPAT1,CDS2
ERK/MAPK Signaling	4.08E-01	6.9E-02	NaN	PPP2CA,PPP2R2A,CRKL,RAC1,PPP1R11,PIK3R4,BCAR1,EIF4E,LAMTOR3,PPP2R1A,PPP1R10,PTPN11,PPP1R7,Pak2
IL-2 Signaling	4.02E-01	7.58E-02	NaN	AKT1,JUN,PTPN11,CSNK2B,PIK3R4
NADH Repair	3.95E-01	1.25E-01	NaN	GAPDH
Thioredoxin Pathway	3.95E-01	1.25E-01	NaN	TXN
Geranylgeranyldiphosphate Biosynthesis	3.95E-01	1.25E-01	NaN	FNTB
Asparagine Biosynthesis I	3.95E-01	1.25E-01	NaN	ASNS
S-adenosyl-L-methionine Biosynthesis	3.95E-01	1.25E-01	NaN	MAT2A
Ceramide Signaling	3.94E-01	7.22E-02	NaN	PPP2R1A,AKT1,JUN,PTPN11,PPP2CA,PPP2R2A,PIK3R4
Choline Biosynthesis III	3.94E-01	9.09E-02	NaN	HMOX1,PCYT1A
Pentose Phosphate Pathway	3.94E-01	9.09E-02	NaN	PGLS,RPIA
Vitamin-C Transport	3.94E-01	9.09E-02	NaN	SLC2A1,TXN
Erythropoietin Signaling	3.91E-01	7.32E-02	NaN	AKT1,JUN,PTPN11,EPOR,PDPK1,PIK3R4
D-myo-inositol (1,4,5)-Trisphosphate Biosynthesis	3.88E-01	8.11E-02	NaN	CDIPT,PIP4K2B,PI4KB
CD27 Signaling in Lymphocytes	3.87E-01	7.69E-02	NaN	BCL2L1,JUN,IKBKAP,MAP3K4
IL-3 Signaling	3.79E-01	7.23E-02	NaN	AKT1,JUN,PTPN11,CRKL,RAC1,PIK3R4
JAK/Stat Signaling	3.79E-01	7.23E-02	NaN	BCL2L1,MTOR,AKT1,JUN,PTPN11,PIK3R4
PEDF Signaling	3.68E-01	7.14E-02	NaN	BCL2L1,AKT1,PTPN11,RAC1,PIK3R4,PNPLA2
Breast Cancer Regulation by Stathmin1	3.63E-01	6.7E-02	NaN	PPP2CA,PPP2R2A,TUBG1,RAC1,PPP1R11,GNG3,TUBB,PIK3R4,ARHGEF19,PPP2R1A,PPP1R10,PTPN11,PPP1R7,GNA13
FLT3 Signaling in Hematopoietic Progenitor Cells	3.57E-01	7.06E-02	NaN	MTOR,AKT1,PTPN11,PDPK1,PIK3R4,EIF4E
Branched-chain α-keto acid Dehydrogenase Complex	3.56E-01	1.11E-01	NaN	BCKDHB
Methionine Salvage II (Mammalian)	3.56E-01	1.11E-01	NaN	MTR
Threonine Degradation II	3.56E-01	1.11E-01	NaN	Tdh
Cardiolipin Biosynthesis II	3.56E-01	1.11E-01	NaN	PTPMT1
HGF Signaling	3.39E-01	6.78E-02	NaN	AKT1,JUN,PTPN11,CRKL,RAC1,MAP3K4,PIK3R4,CCND1
NF-κB Activation by Viruses	3.35E-01	6.9E-02	NaN	AKT1,PTPN11,TBP,IKBKAP,PIK3R4,ITGB5
UVA-Induced MAPK Signaling	3.32E-01	6.8E-02	NaN	BCL2L1,MTOR,JUN,PTPN11,TIPARP,PIK3R4,EGFR
Actin Nucleation by ARP-WASP Complex	3.31E-01	7.14E-02	NaN	ACTR2,ACTR3,RAC1,ARPC4
Maturity Onset Diabetes of Young (MODY) Signaling	3.29E-01	8E-02	NaN	GAPDH,PDX1
IL-17A Signaling in Gastric Cells	3.29E-01	8E-02	NaN	JUN,EGFR
Fatty Acid α-oxidation	3.29E-01	8E-02	NaN	ALDH1A3,Aldh3b2
D-myo-inositol (1,4,5,6)-Tetrakisphosphate Biosynthesis	3.28E-01	6.67E-02	NaN	WBP11,SET,PTPN23,PTPN11,PPP1R16B,NUDT11,PPP1R7,IGBP1,RNGTT
D-myo-inositol (3,4,5,6)-tetrakisphosphate Biosynthesis	3.28E-01	6.67E-02	NaN	WBP11,SET,PTPN23,PTPN11,PPP1R16B,NUDT11,PPP1R7,IGBP1,RNGTT
Production of Nitric Oxide and Reactive Oxygen Species in Macrophages	3.23E-01	6.53E-02	NaN	PPP2CA,PPP2R2A,RAC1,PPP1R11,MAP3K4,PIK3R4,PPP2R1A,AKT1,JUN,PPP1R10,PTPN11,PPP1R7,NOS2
Pyruvate Fermentation to Lactate	3.23E-01	1E-01	NaN	Ldha/RGD1562690
Pentose Phosphate Pathway (Oxidative Branch)	3.23E-01	1E-01	NaN	PGLS
Superoxide Radicals Degradation	3.23E-01	1E-01	NaN	SOD1
Trans, trans-farnesyl Diphosphate Biosynthesis	3.23E-01	1E-01	NaN	IDI1
Superpathway of Inositol Phosphate Compounds	3.21E-01	6.48E-02	NaN	WBP11,SET,CD19,PTPN11,PTPN23,PPP1R7,NUDT11,PPP1R16B,CDIPT,PIP4K2B,IGBP1,INPP5A,PIK3R4,RNGTT,PI4KB,EGFR
FcγRIIB Signaling in B Lymphocytes	3.18E-01	7.02E-02	NaN	AKT1,PTPN11,PDPK1,PIK3R4
eNOS Signaling	3.18E-01	6.55E-02	NaN	CCNA2,AKT1,CNGA4,HSPA14,PTPN11,HSP90AB1,HSPA9,PDPK1,HSPA5,PIK3R4,DNM2
3-phosphoinositide Degradation	3.11E-01	6.54E-02	NaN	WBP11,SET,PTPN23,PTPN11,PPP1R16B,NUDT11,PPP1R7,PTPMT1,IGBP1,RNGTT
Cdc42 Signaling	3.11E-01	6.51E-02	NaN	ACTR2,RT1-S2,FGD3,ACTR3,EXOC8,JUN,Ppp1r12a,EXOC5,EXOC3,EXOC7,ARPC4
Lipid Antigen Presentation by CD1	3.1E-01	7.69E-02	NaN	AP2B1,AP2S1
IL-8 Signaling	3.1E-01	6.47E-02	NaN	BCL2L1,HMOX1,MTOR,JUN,AKT1,PTPN11,RAC1,GNA13,GNG3,PIK3R4,CCND1,ITGB5,EGFR
Signaling by Rho Family GTPases	3.09E-01	6.43E-02	NaN	ACTR2,ACTB,SEPT7,RAC1,PIP4K2B,GNG3,PIK3R4,ARHGEF19,ACTR3,JUN,PTPN11,CYFIP1,Pak2,GNA13,ACTG1,ARPC4
ErbB4 Signaling	3.06E-01	6.76E-02	NaN	AKT1,PTPN11,PSENEN,PDPK1,PIK3R4
Pyridoxal 5'-phosphate Salvage Pathway	3.06E-01	6.76E-02	NaN	Pak2,CDK6,CDK4,CSNK1A1,PLK1
GM-CSF Signaling	3.06E-01	6.76E-02	NaN	BCL2L1,AKT1,PTPN11,PIK3R4,CCND1
D-myo-inositol-5-phosphate Metabolism	3.04E-01	6.49E-02	NaN	WBP11,SET,PTPN23,PTPN11,PPP1R16B,NUDT11,PPP1R7,PIP4K2B,IGBP1,RNGTT
Ephrin B Signaling	2.95E-01	6.67E-02	NaN	AXIN1,RAC1,GNA13,GNG3,HNRNPK
Heme Degradation	2.94E-01	9.09E-02	NaN	HMOX1
L-glutamine Biosynthesis II (tRNA-dependent)	2.94E-01	9.09E-02	NaN	QRSL1
Rapoport-Luebering Glycolytic Shunt	2.94E-01	9.09E-02	NaN	PGAM1
IGF-1 Signaling	2.88E-01	6.48E-02	NaN	AKT1,JUN,PTPN11,IGF1R,PDPK1,CSNK2B,PIK3R4
FGF Signaling	2.69E-01	6.38E-02	NaN	AKT1,PTPN11,CRKL,RAC1,FGF8,PIK3R4
Hematopoiesis from Multipotent Stem Cells	2.68E-01	8.33E-02	NaN	CSF1
Diphthamide Biosynthesis	2.68E-01	8.33E-02	NaN	EEF2
Biotin-carboxyl Carrier Protein Assembly	2.68E-01	8.33E-02	NaN	ACACA
Ephrin A Signaling	2.62E-01	6.45E-02	NaN	PTPN11,RAC1,PIK3R4,BCAR1
Angiopoietin Signaling	2.57E-01	6.33E-02	NaN	AKT1,PTPN11,Pak2,IKBKAP,PIK3R4
CNTF Signaling	2.52E-01	6.35E-02	NaN	MTOR,AKT1,PTPN11,PIK3R4
Pentose Phosphate Pathway (Non-oxidative Branch)	2.46E-01	7.69E-02	NaN	RPIA
Ethanol Degradation II	2.45E-01	6.38E-02	NaN	HSD17B10,ALDH1A3,Aldh3b2
4-1BB Signaling in T Lymphocytes	2.33E-01	6.45E-02	NaN	JUN,IKBKAP
Calcium Transport I	2.26E-01	7.14E-02	NaN	ATP2A2
Proline Biosynthesis I	2.26E-01	7.14E-02	NaN	ALDH18A1
Catecholamine Biosynthesis	2.08E-01	6.67E-02	NaN	TH
Glycoaminoglycan-protein Linkage Region Biosynthesis	2.08E-01	6.67E-02	NaN	GXYLT1
Granzyme B Signaling	1.91E-01	6.25E-02	NaN	NUMA1
Ceramide Biosynthesis	1.91E-01	6.25E-02	NaN	SPTLC2
Inosine-5'-phosphate Biosynthesis II	1.91E-01	6.25E-02	NaN	ADSL
Citrulline-Nitric Oxide Cycle	1.91E-01	6.25E-02	NaN	NOS2
