# Supplementary material for: CRISPR-Cas9 Screening of Kaposi’s Sarcoma-Associated Herpesvirus-Transformed Cells Identifies XPO1 as a Vulnerable Target of Cancer Cells
Source: mBio. 2019 May 14;10(3):e00866-19. doi: 10.1128/mBio.00866-19 (PMC6520457; doi:10.1128/mBio.00866-19)
Supplement: TABLE S3 [file mBio.00866-19-st003.xlsx]

## Sheet: Sheet0
Supplemental Table S3. List of enriched pathways in KMM over MM cells at day 21 versus day 1 post-transduction analyzed by IPA.
Ingenuity Canonical Pathways	-log(p-value)	Ratio	z-score	Molecules
Hypoxia Signaling in the Cardiovascular System	4.25E00	1.38E-01	NaN	TP53,P4HB,NFKBIA,UBE2R2,UBE2V1,CREBBP,PTEN,ARNT,EP300
p38 MAPK Signaling	3.51E00	9.4E-02	NaN	HSPB3,TP53,TIFA,CREBBP,RPS6KB2,MEF2A,MKNK2,STAT1,PLA2G2A,IL36B,EP300
Role of Macrophages, Fibroblasts and Endothelial Cells in Rheumatoid Arthritis	3.45E00	6.35E-02	NaN	PIK3C2B,Tlr11,TRAF3,MMP3,PIK3R1,CREBBP,GNAQ,PLCG1,JAK2,TCF3,WNT8B,EP300,IL36B,PLCB4,PRKCI,NFKBIA,CAMK2A,PPP3R1,GSK3B,RYK
Prolactin Signaling	3.31E00	1.05E-01	NaN	PIK3C2B,PRKCI,PIK3R1,CREBBP,PLCG1,NMI,JAK2,STAT1,EP300
Hereditary Breast Cancer Signaling	3.29E00	8.33E-02	NaN	TP53,NPM1,PIK3C2B,CDC25C,HDAC4,MSH2,PIK3R1,CDKN1A,CREBBP,CHEK2,PTEN,EP300
HER-2 Signaling in Breast Cancer	3.24E00	1.02E-01	NaN	ITGB1,TP53,PIK3C2B,PRKCI,PIK3R1,TSC2,CDKN1A,PLCG1,GSK3B
Role of RIG1-like Receptors in Antiviral Innate Immunity	3.02E00	1.4E-01	NaN	TRAF3,IRF7,NFKBIA,CREBBP,IFNA14,EP300
ATM Signaling	3.01E00	1.19E-01	NaN	TP53,CDC25C,NFKBIA,CDKN1A,CREBBP,CHEK2,EP300
Prostate Cancer Signaling	2.9E00	9.18E-02	NaN	TP53,PIK3C2B,NFKBIA,PIK3R1,CDKN1A,CREBBP,GSK3B,PTEN,EP300
Activation of IRF by Cytosolic Pattern Recognition Receptors	2.88E00	1.13E-01	NaN	TRAF3,IRF7,NFKBIA,CREBBP,STAT1,ADAR,IFNA14
Glioblastoma Multiforme Signaling	2.8E00	7.32E-02	NaN	TP53,PIK3C2B,PLCB4,PIK3R1,TSC2,CDKN1A,NF2,PLCG1,GSK3B,TCF3,WNT8B,PTEN
Molecular Mechanisms of Cancer	2.79E00	5.5E-02	NaN	TP53,ITGB1,PIK3C2B,CDC25C,PIK3R1,CREBBP,GNAQ,JAK2,TCF3,WNT8B,EP300,BRAF,PLCB4,PRKCI,NFKBIA,CAMK2A,CDKN1A,GNAT2,GSK3B,ARHGEF9,CHEK2
Role of NFAT in Regulation of the Immune Response	2.74E00	6.88E-02	NaN	PIK3C2B,CD4,PIK3R1,MEF2A,GNAQ,PLCG1,HLA-DQB1,PLCB4,LOC100909593/RT1-DMa,NFKBIA,PPP3R1,GNAT2,GSK3B
Cell Cycle: G2/M DNA Damage Checkpoint Regulation	2.72E00	1.22E-01	NaN	TP53,CDC25C,CKS2,CDKN1A,CHEK2,EP300
Aryl Hydrocarbon Receptor Signaling	2.71E00	7.53E-02	NaN	HSPB3,TP53,RXRG,MGST2,Gstm3,CDKN1A,CHEK2,AHR,ARNT,EP300,AIP
iCOS-iCOSL Signaling in T Helper Cells	2.7E00	8E-02	NaN	PIK3C2B,LOC100909593/RT1-DMa,NFKBIA,CAMK2A,CD4,PIK3R1,PPP3R1,PLCG1,HLA-DQB1,PTEN
Calcium-induced T Lymphocyte Apoptosis	2.65E00	1.03E-01	NaN	LOC100909593/RT1-DMa,PRKCI,CD4,PPP3R1,PLCG1,HLA-DQB1,EP300
PI3K/AKT Signaling	2.6E00	7.75E-02	NaN	ITGB1,TP53,NFKBIA,PIK3R1,TSC2,CDKN1A,RPS6KB2,JAK2,GSK3B,PTEN
Huntington's Disease Signaling	2.55E00	6.07E-02	NaN	TP53,HSPA4,PIK3C2B,PLCB4,SDHB,PRKCI,HDAC4,VTI1A,RCOR3,PIK3R1,HTT,CREBBP,GNAQ,NGF,EP300
PI3K Signaling in B Lymphocytes	2.5E00	7.52E-02	NaN	PLCB4,PRKCI,NFKBIA,CAMK2A,PIK3R1,PPP3R1,PLCG1,ATF6,PTEN,IL4
ERK/MAPK Signaling	2.47E00	6.4E-02	NaN	BRAF,HSPB3,ITGB1,PIK3C2B,PRKCI,PIK3R1,PPP1R3C,CREBBP,PLCG1,MKNK2,STAT1,PLA2G2A,EP300
NF-κB Signaling	2.46E00	6.67E-02	NaN	BRAF,PIK3C2B,TRAF3,NFKBIA,PIK3R1,UBE2V1,CREBBP,GSK3B,NGF,MAP4K4,IL36B,EP300
Melanoma Signaling	2.39E00	1.05E-01	NaN	BRAF,TP53,PIK3C2B,PIK3R1,CDKN1A,PTEN
Thyroid Cancer Signaling	2.34E00	1.22E-01	NaN	BRAF,TP53,RXRG,NGF,TCF3
Wnt/Ca+ pathway	2.28E00	1E-01	NaN	PLCB4,CAMK2A,CREBBP,PLCG1,GSK3B,EP300
Dendritic Cell Maturation	2.26E00	6.28E-02	NaN	PIK3C2B,PLCB4,LOC100909593/RT1-DMa,NFKBIA,PIK3R1,CREBBP,PLCG1,HLA-DQB1,JAK2,STAT1,IL36B,EP300
Ovarian Cancer Signaling	2.22E00	6.85E-02	NaN	BRAF,TP53,PIK3C2B,MSH2,PIK3R1,RPS6KB2,GSK3B,TCF3,WNT8B,PTEN
Role of Tissue Factor in Cancer	2.21E00	7.26E-02	NaN	ITGB1,TP53,PIK3C2B,P4HB,PIK3R1,GNAQ,JAK2,F3,PTEN
Insulin Receptor Signaling	2.2E00	6.8E-02	NaN	PIK3C2B,PRKCI,PPP1R3C,PIK3R1,TSC2,RPS6KB2,JAK2,GSK3B,VAMP2,PTEN
ERK5 Signaling	2.14E00	9.38E-02	NaN	CREBBP,RPS6KB2,MEF2A,GNAQ,NGF,EP300
Role of NFAT in Cardiac Hypertrophy	2.12E00	6.03E-02	NaN	PIK3C2B,PLCB4,PRKCI,HDAC4,CAMK2A,PIK3R1,PPP3R1,MEF2A,GNAQ,PLCG1,GSK3B,EP300
Synaptic Long Term Potentiation	2.12E00	7.03E-02	NaN	PLCB4,PRKCI,CAMK2A,PPP1R3C,PPP3R1,CREBBP,GNAQ,PLCG1,EP300
Growth Hormone Signaling	2.11E00	8.24E-02	NaN	PIK3C2B,PRKCI,PIK3R1,RPS6KB2,PLCG1,JAK2,STAT1
Small Cell Lung Cancer Signaling	2.06E00	8.05E-02	NaN	TP53,PIK3C2B,RXRG,TRAF3,NFKBIA,PIK3R1,PTEN
IL-4 Signaling	2E00	7.87E-02	NaN	PIK3C2B,LOC100909593/RT1-DMa,PIK3R1,RPS6KB2,HLA-DQB1,JAK2,IL4
p53 Signaling	2E00	7.21E-02	NaN	TP53,PIK3C2B,PIK3R1,CDKN1A,GSK3B,CHEK2,PTEN,EP300
PKCθ Signaling in T Lymphocytes	1.99E00	6.72E-02	NaN	PIK3C2B,LOC100909593/RT1-DMa,NFKBIA,CAMK2A,CD4,PIK3R1,PPP3R1,PLCG1,HLA-DQB1
Lymphotoxin β Receptor Signaling	1.98E00	8.7E-02	NaN	PIK3C2B,TRAF3,NFKBIA,PIK3R1,CREBBP,EP300
Thrombopoietin Signaling	1.98E00	8.7E-02	NaN	PIK3C2B,PRKCI,PIK3R1,PLCG1,JAK2,STAT1
PPARα/RXRα Activation	1.98E00	6.01E-02	NaN	PLCB4,NFKBIA,FASN,LPL,CREBBP,GNAQ,PLCG1,JAK2,MAP4K4,EP300,AIP
Breast Cancer Regulation by Stathmin1	1.96E00	5.74E-02	NaN	TP53,STMN1,PIK3C2B,PLCB4,PRKCI,CAMK2A,PPP1R3C,PIK3R1,CDKN1A,GNAQ,UHMK1,ARHGEF9
Axonal Guidance Signaling	1.95E00	4.63E-02	NaN	ITGB1,PIK3C2B,NRP2,ADAM15,PIK3R1,GNAQ,PLCG1,NGF,WNT8B,MICAL1,PLCB4,WIPF1,PRKCI,ADAMTS6,SDCBP,PPP3R1,UNC5D,GNAT2,SRGAP2,GSK3B,EPHA2
HIF1α Signaling	1.87E00	6.84E-02	NaN	TP53,PIK3C2B,MMP3,PIK3R1,SLC2A2,CREBBP,ARNT,EP300
B Cell Receptor Signaling	1.86E00	5.79E-02	NaN	PIK3C2B,NFKBIA,CAMK2A,PIK3R1,PPP3R1,CREBBP,RPS6KB2,GSK3B,TCF3,PTEN,EP300
G Protein Signaling Mediated by Tubby	1.86E00	1.14E-01	NaN	PLCB4,GNAQ,PLCG1,JAK2
Glioma Signaling	1.85E00	6.78E-02	NaN	TP53,PIK3C2B,PRKCI,CAMK2A,PIK3R1,CDKN1A,PLCG1,PTEN
GM-CSF Signaling	1.84E00	8.11E-02	NaN	PIK3C2B,CAMK2A,PIK3R1,PPP3R1,JAK2,STAT1
Unfolded protein response	1.84E00	9.26E-02	NaN	HSPA4,P4HB,XBP1,ATF6,DNAJB9
Gαq Signaling	1.81E00	5.95E-02	NaN	PIK3C2B,PLCB4,PRKCI,NFKBIA,PIK3R1,PPP3R1,GNAQ,PLCG1,GSK3B,HTR2A
Cancer Drug Resistance By Drug Efflux	1.77E00	8.93E-02	NaN	BRAF,TP53,PIK3R1,ABCC10,PTEN
Melatonin Signaling	1.77E00	7.79E-02	NaN	BRAF,PLCB4,PRKCI,CAMK2A,GNAQ,PLCG1
Endoplasmic Reticulum Stress Pathway	1.75E00	1.43E-01	NaN	XBP1,ATF6,TAOK3
NGF Signaling	1.75E00	6.5E-02	NaN	TP53,PIK3C2B,PIK3R1,CREBBP,RPS6KB2,PLCG1,NGF,EP300
Tec Kinase Signaling	1.73E00	5.78E-02	NaN	ITGB1,TEC,PIK3C2B,PRKCI,PIK3R1,GNAQ,PLCG1,GNAT2,JAK2,STAT1
IL-17A Signaling in Airway Cells	1.72E00	7.59E-02	NaN	PIK3C2B,NFKBIA,PIK3R1,JAK2,GSK3B,PTEN
UVA-Induced MAPK Signaling	1.68E00	6.8E-02	NaN	TP53,PIK3C2B,PLCB4,PIK3R1,RPS6KB2,PLCG1,STAT1
IL-6 Signaling	1.68E00	6.3E-02	NaN	HSPB3,PIK3C2B,NFKBIA,TNFAIP6,PIK3R1,JAK2,MAP4K4,IL36B
Ephrin Receptor Signaling	1.67E00	5.65E-02	NaN	ITGB1,WIPF1,SDCBP,CREBBP,GNAQ,GNAT2,JAK2,MAP4K4,EPHA2,EP300
Estrogen-Dependent Breast Cancer Signaling	1.67E00	7.41E-02	NaN	PIK3C2B,PIK3R1,CREBBP,HSD17B7,AKR1C4,EP300
Neurotrophin/TRK Signaling	1.67E00	7.41E-02	NaN	PIK3C2B,PIK3R1,CREBBP,PLCG1,NGF,EP300
Macropinocytosis Signaling	1.67E00	7.41E-02	NaN	ITGB1,PIK3C2B,PRKCI,PIK3R1,PLCG1,NGF
Role of PKR in Interferon Induction and Antiviral Response	1.66E00	1E-01	NaN	TP53,TRAF3,NFKBIA,STAT1
Erythropoietin Signaling	1.64E00	7.32E-02	NaN	PIK3C2B,PRKCI,NFKBIA,PIK3R1,PLCG1,JAK2
TR/RXR Activation	1.64E00	6.67E-02	NaN	PIK3C2B,RXRG,AKR1C1/AKR1C2,PIK3R1,FASN,SYT2,EP300
Mouse Embryonic Stem Cell Pluripotency	1.62E00	6.6E-02	NaN	TP53,PIK3C2B,PIK3R1,CREBBP,JAK2,GSK3B,TCF3
IL-3 Signaling	1.62E00	7.23E-02	NaN	PIK3C2B,PRKCI,PIK3R1,PPP3R1,JAK2,STAT1
JAK/Stat Signaling	1.62E00	7.23E-02	NaN	PIK3C2B,PIK3R1,CDKN1A,GNAQ,JAK2,STAT1
Thrombin Signaling	1.59E00	5.26E-02	NaN	PIK3C2B,PLCB4,GATA5,PRKCI,CAMK2A,PIK3R1,GNAQ,PLCG1,GNAT2,GATA3,ARHGEF9
CNTF Signaling	1.57E00	7.94E-02	NaN	PIK3C2B,PIK3R1,RPS6KB2,JAK2,STAT1
Antioxidant Action of Vitamin C	1.56E00	6.42E-02	NaN	PLCB4,NFKBIA,ABHD3,SLC2A2,PLCG1,JAK2,PLA2G2A
Role of p14/p19ARF in Tumor Suppression	1.56E00	9.3E-02	NaN	TP53,NPM1,PIK3C2B,PIK3R1
CD28 Signaling in T Helper Cells	1.55E00	5.97E-02	NaN	PIK3C2B,LOC100909593/RT1-DMa,NFKBIA,CD4,PIK3R1,PPP3R1,PLCG1,HLA-DQB1
NF-κB Activation by Viruses	1.53E00	6.9E-02	NaN	ITGB1,PIK3C2B,PRKCI,NFKBIA,CD4,PIK3R1
Altered T Cell and B Cell Signaling in Rheumatoid Arthritis	1.51E00	6.82E-02	NaN	Tlr11,TRAF3,LOC100909593/RT1-DMa,HLA-DQB1,IL36B,IL4
Endometrial Cancer Signaling	1.5E00	7.58E-02	NaN	TP53,PIK3C2B,PIK3R1,GSK3B,PTEN
Cardiac Hypertrophy Signaling	1.49E00	4.92E-02	NaN	PIK3C2B,PLCB4,PIK3R1,PPP3R1,CREBBP,MEF2A,GNAQ,PLCG1,GNAT2,ATF6,GSK3B,EP300
Apoptosis Signaling	1.49E00	6.74E-02	NaN	GAS2,TP53,NFKBIA,PLCG1,MAP4K4,DFFA
Phospholipase C Signaling	1.48E00	4.9E-02	NaN	ITGB1,PLCB4,PRKCI,HDAC4,PPP3R1,CREBBP,MEF2A,GNAQ,PLCG1,ARHGEF9,PLA2G2A,EP300
T Cell Receptor Signaling	1.47E00	6.14E-02	NaN	TEC,PIK3C2B,NFKBIA,CD4,PIK3R1,PPP3R1,PLCG1
CREB Signaling in Neurons	1.46E00	5.21E-02	NaN	PIK3C2B,PLCB4,PRKCI,CAMK2A,PIK3R1,CREBBP,GNAQ,PLCG1,GNAT2,EP300
IL-15 Production	1.46E00	1.11E-01	NaN	PRKCI,JAK2,STAT1
Integrin Signaling	1.45E00	5E-02	NaN	ITGB1,ARHGAP5,BRAF,PIK3C2B,WIPF1,PIK3R1,PLCG1,TNK2,BCAR3,GSK3B,PTEN
NRF2-mediated Oxidative Stress Response	1.45E00	5.18E-02	NaN	PIK3C2B,PRKCI,MGST2,Gstm3,PIK3R1,CREBBP,GSK3B,DNAJB9,DNAJB13,EP300
iNOS Signaling	1.44E00	8.51E-02	NaN	NFKBIA,CREBBP,JAK2,STAT1
P2Y Purigenic Receptor Signaling Pathway	1.43E00	5.63E-02	NaN	PIK3C2B,PLCB4,PRKCI,PIK3R1,CREBBP,GNAQ,PLCG1,EP300
Neuregulin Signaling	1.41E00	6.45E-02	NaN	ITGB1,PRKCI,PIK3R1,RPS6KB2,PLCG1,PTEN
PPAR Signaling	1.41E00	6.45E-02	NaN	NFKBIA,CREBBP,MAP4K4,IL36B,EP300,AIP
Colorectal Cancer Metastasis Signaling	1.4E00	4.76E-02	NaN	BRAF,TP53,Tlr11,PIK3C2B,MSH2,MMP3,PIK3R1,JAK2,GSK3B,STAT1,TCF3,WNT8B
VEGF Family Ligand-Receptor Interactions	1.39E00	6.38E-02	NaN	PIK3C2B,PRKCI,NRP2,PIK3R1,PLCG1,PLA2G2A
Role of JAK1 and JAK3 in γc Cytokine Signaling	1.38E00	7.04E-02	NaN	PIK3C2B,PIK3R1,JAK2,STAT1,IL4
Production of Nitric Oxide and Reactive Oxygen Species in Macrophages	1.37E00	5.03E-02	NaN	PIK3C2B,PRKCI,NFKBIA,PPP1R3C,PIK3R1,CREBBP,PLCG1,JAK2,STAT1,IL4
T Helper Cell Differentiation	1.36E00	6.94E-02	NaN	LOC100909593/RT1-DMa,HLA-DQB1,STAT1,GATA3,IL4
Corticotropin Releasing Hormone Signaling	1.35E00	5.79E-02	NaN	BRAF,PRKCI,CREBBP,MEF2A,GNAQ,PLCG1,EP300
phagosome formation	1.34E00	5.74E-02	NaN	ITGB1,Tlr11,PIK3C2B,PLCB4,PRKCI,PIK3R1,PLCG1
Endothelin-1 Signaling	1.34E00	4.95E-02	NaN	BRAF,PIK3C2B,PLCB4,PRKCI,ABHD3,PIK3R1,GNAQ,PLCG1,GNAT2,PLA2G2A
Melanocyte Development and Pigmentation Signaling	1.34E00	6.19E-02	NaN	PIK3C2B,PIK3R1,CREBBP,RPS6KB2,PLCG1,EP300
Aldosterone Signaling in Epithelial Cells	1.32E00	5.11E-02	NaN	HSPB3,HSPA4,PIK3C2B,PLCB4,PRKCI,PIK3R1,PLCG1,DNAJB9,DNAJB13
Xenobiotic Metabolism Signaling	1.31E00	4.5E-02	NaN	PIK3C2B,HDAC4,PIK3R1,CREBBP,SULT2A1,ARNT,EP300,AIP,CAMK2A,PRKCI,MGST2,Gstm3,AHR
TREM1 Signaling	1.27E00	6.58E-02	NaN	ITGB1,Tlr11,NLRP4,PLCG1,JAK2
IL-15 Signaling	1.25E00	6.49E-02	NaN	PIK3C2B,PIK3R1,PLCG1,JAK2,IL4
Role of Osteoblasts, Osteoclasts and Chondrocytes in Rheumatoid Arthritis	1.25E00	4.62E-02	NaN	ITGB1,PIK3C2B,NFKBIA,MMP3,PIK3R1,PPP3R1,GSK3B,TCF3,WNT8B,IL36B,IL4
Role of BRCA1 in DNA Damage Response	1.24E00	6.41E-02	NaN	TP53,MSH2,CDKN1A,STAT1,CHEK2
Role of PI3K/AKT Signaling in the Pathogenesis of Influenza	1.24E00	6.41E-02	NaN	PIK3C2B,NFKBIA,PIK3R1,GSK3B,IFNA14
Renin-Angiotensin Signaling	1.23E00	5.43E-02	NaN	PIK3C2B,PRKCI,PIK3R1,GNAQ,PLCG1,JAK2,STAT1
Role of CHK Proteins in Cell Cycle Checkpoint Control	1.23E00	7.27E-02	NaN	TP53,CDC25C,CDKN1A,CHEK2
VDR/RXR Activation	1.22E00	6.33E-02	NaN	RXRG,PRKCI,CDKN1A,SULT2A1,EP300
GDNF Family Ligand-Receptor Interactions	1.22E00	6.33E-02	NaN	DOK5,PIK3C2B,DOK4,PIK3R1,PLCG1
Oncostatin M Signaling	1.21E00	8.82E-02	NaN	MMP3,JAK2,STAT1
SAPK/JNK Signaling	1.2E00	5.71E-02	NaN	TP53,PIK3C2B,PIK3R1,ZAK,MAP4K5,MAP4K4
14-3-3-mediated Signaling	1.19E00	5.3E-02	NaN	PIK3C2B,PLCB4,PRKCI,PIK3R1,TSC2,PLCG1,GSK3B
Nur77 Signaling in T Lymphocytes	1.16E00	6.9E-02	NaN	LOC100909593/RT1-DMa,PPP3R1,HLA-DQB1,EP300
Renal Cell Carcinoma Signaling	1.14E00	6.02E-02	NaN	PIK3C2B,PIK3R1,CREBBP,ARNT,EP300
Non-Small Cell Lung Cancer Signaling	1.14E00	6.02E-02	NaN	TP53,PIK3C2B,RXRG,PIK3R1,PLCG1
G-Protein Coupled Receptor Signaling	1.14E00	4.32E-02	NaN	BRAF,PIK3C2B,CHRM2,PLCB4,NFKBIA,CAMK2A,PIK3R1,CREBBP,GNAQ,HTR2A,EP300,OPRL1
PEDF Signaling	1.13E00	5.95E-02	NaN	TP53,PIK3C2B,NFKBIA,PIK3R1,NGF
FXR/RXR Activation	1.12E00	5.11E-02	NaN	ITIH4,SLC10A2,FASN,LPL,CREBBP,SULT2A1,IL36B
Role of Pattern Recognition Receptors in Recognition of Bacteria and Viruses	1.12E00	5.11E-02	NaN	Tlr11,PIK3C2B,IRF7,PRKCI,PIK3R1,IFNA14,IL4
p70S6K Signaling	1.12E00	5.11E-02	NaN	PIK3C2B,PLCB4,PRKCI,PIK3R1,GNAQ,PLCG1,IL4
Protein Kinase A Signaling	1.12E00	3.98E-02	NaN	Ptpn14,CDC25C,PPP1R3C,CREBBP,GNAQ,PLCG1,TCF3,PTEN,EP300,BRAF,PLCB4,CAMK2A,NFKBIA,PRKCI,PPP3R1,GSK3B
IL-17 Signaling	1.11E00	5.88E-02	NaN	PIK3C2B,MMP3,PIK3R1,JAK2,GSK3B
FLT3 Signaling in Hematopoietic Progenitor Cells	1.11E00	5.88E-02	NaN	PIK3C2B,PIK3R1,CREBBP,STAT1,EP300
Retinoate Biosynthesis I	1.09E00	7.89E-02	NaN	SDR16C5,AKR1C4,RDH13
RAR Activation	1.08E00	4.57E-02	NaN	RXRG,PRKCI,SDR16C5,PIK3R1,CREBBP,JAK2,RDH13,PTEN,EP300
HIPPO signaling	1.07E00	5.75E-02	NaN	SAV1,RASSF6,PPP1R3C,NF2,LATS1
Cdc42 Signaling	1.07E00	4.73E-02	NaN	ITGB1,WIPF1,LOC100909593/RT1-DMa,PRKCI,HLA-DQB1,TNK2,GSK3B,IQGAP1
Androgen Signaling	1.07E00	5.26E-02	NaN	HSPA4,PRKCI,CREBBP,GNAQ,GNAT2,EP300
Leptin Signaling in Obesity	1.04E00	5.62E-02	NaN	PIK3C2B,PLCB4,PIK3R1,PLCG1,JAK2
OX40 Signaling Pathway	1.04E00	5.62E-02	NaN	TRAF3,LOC100909593/RT1-DMa,NFKBIA,CD4,HLA-DQB1
GADD45 Signaling	1.04E00	1.05E-01	NaN	TP53,CDKN1A
Histidine Degradation VI	1.04E00	1.05E-01	NaN	MICAL1,HAL
Cell Cycle: G1/S Checkpoint Regulation	1.03E00	6.25E-02	NaN	TP53,HDAC4,CDKN1A,GSK3B
Communication between Innate and Adaptive Immune Cells	1.03E00	5.56E-02	NaN	Tlr11,CCL3L3,CD4,IL36B,IL4
TCA Cycle II (Eukaryotic)	1.02E00	7.32E-02	NaN	SDHB,IDH3G,IDH3B
Neuropathic Pain Signaling In Dorsal Horn Neurons	1.01E00	5.08E-02	NaN	PIK3C2B,PLCB4,PRKCI,CAMK2A,PIK3R1,PLCG1
HGF Signaling	1.01E00	5.08E-02	NaN	ITGB1,PIK3C2B,PRKCI,PIK3R1,CDKN1A,PLCG1
Granzyme A Signaling	1E00	1E-01	NaN	CREBBP,EP300
NAD Phosphorylation and Dephosphorylation	1E00	1E-01	NaN	NNT,ACP2
UVB-Induced MAPK Signaling	9.97E-01	6.06E-02	NaN	TP53,PIK3C2B,PRKCI,PIK3R1
Reelin Signaling in Neurons	9.96E-01	5.43E-02	NaN	ITGB1,PIK3C2B,PIK3R1,GSK3B,ARHGEF9
Death Receptor Signaling	9.96E-01	5.43E-02	NaN	GAS2,HSPB3,NFKBIA,MAP4K4,DFFA
Dopamine-DARPP32 Feedback in cAMP Signaling	9.93E-01	4.55E-02	NaN	PLCB4,PRKCI,PPP1R3C,PPP3R1,CREBBP,GNAQ,PLCG1,EP300
UVC-Induced MAPK Signaling	9.91E-01	7.14E-02	NaN	BRAF,TP53,PRKCI
Pancreatic Adenocarcinoma Signaling	9.84E-01	5E-02	NaN	TP53,PIK3C2B,PIK3R1,CDKN1A,JAK2,STAT1
PTEN Signaling	9.72E-01	4.96E-02	NaN	ITGB1,PIK3R1,CDKN1A,RPS6KB2,GSK3B,PTEN
Acute Myeloid Leukemia Signaling	9.66E-01	5.32E-02	NaN	BRAF,PIK3C2B,PIK3R1,RPS6KB2,TCF3
FGF Signaling	9.66E-01	5.32E-02	NaN	PIK3C2B,PIK3R1,CREBBP,PLCG1,EP300
IL-12 Signaling and Production in Macrophages	9.63E-01	4.67E-02	NaN	PIK3C2B,PRKCI,PIK3R1,STAT1,IFNA14,IL4,EP300
RhoGDI Signaling	9.62E-01	4.47E-02	NaN	ITGB1,ARHGAP5,CREBBP,GNAQ,GNAT2,ARHGDIA,ARHGEF9,EP300
Role of NANOG in Mammalian Embryonic Stem Cell Pluripotency	9.59E-01	4.92E-02	NaN	TP53,PIK3C2B,PIK3R1,JAK2,GSK3B,WNT8B
MIF Regulation of Innate Immunity	9.46E-01	6.82E-02	NaN	TP53,NFKBIA,PLA2G2A
ErbB2-ErbB3 Signaling	9.45E-01	5.8E-02	NaN	PIK3C2B,PIK3R1,GSK3B,PTEN
Gap Junction Signaling	9.42E-01	4.42E-02	NaN	PIK3C2B,PLCB4,PRKCI,PIK3R1,PPP3R1,GNAQ,PLCG1,HTR2A
PDGF Signaling	9.38E-01	5.21E-02	NaN	PIK3C2B,PIK3R1,PLCG1,JAK2,STAT1
IL-9 Signaling	9.24E-01	6.67E-02	NaN	PIK3C2B,PIK3R1,STAT1
Fc Epsilon RI Signaling	9.22E-01	4.8E-02	NaN	PIK3C2B,PRKCI,PIK3R1,PLCG1,PLA2G2A,IL4
ErbB Signaling	9.1E-01	5.1E-02	NaN	PIK3C2B,PRKCI,PIK3R1,PLCG1,GSK3B
Synaptic Long Term Depression	9.08E-01	4.52E-02	NaN	PLCB4,PRKCI,ABHD3,GNAQ,PLCG1,GNAT2,PLA2G2A
Natural Killer Cell Signaling	8.99E-01	4.72E-02	NaN	PIK3C2B,SH2D1A,PRKCI,KLRD1,PIK3R1,PLCG1
Fcγ Receptor-mediated Phagocytosis in Macrophages and Monocytes	8.97E-01	5.05E-02	NaN	PRKCI,PIK3R1,RPS6KB2,PLCG1,PTEN
CTLA4 Signaling in Cytotoxic T Lymphocytes	8.97E-01	5.05E-02	NaN	AP1S1,PIK3C2B,PIK3R1,PLCG1,JAK2
Airway Inflammation in Asthma	8.96E-01	2E-01	NaN	IL4
Phospholipases	8.95E-01	5.56E-02	NaN	PLCB4,ABHD3,PLCG1,PLA2G2A
EGF Signaling	8.95E-01	5.56E-02	NaN	PIK3C2B,PIK3R1,PLCG1,STAT1
Leukocyte Extravasation Signaling	8.95E-01	4.17E-02	NaN	ITGB1,TEC,ARHGAP5,PIK3C2B,WIPF1,PRKCI,MMP3,PIK3R1,PLCG1
LXR/RXR Activation	8.87E-01	4.69E-02	NaN	RXRG,ABCG4,ITIH4,FASN,LPL,IL36B
fMLP Signaling in Neutrophils	8.87E-01	4.69E-02	NaN	PIK3C2B,PLCB4,PRKCI,NFKBIA,PIK3R1,PPP3R1
Atherosclerosis Signaling	8.87E-01	4.69E-02	NaN	MMP3,ABHD3,LPL,F3,PLA2G2A,IL36B
Basal Cell Carcinoma Signaling	8.79E-01	5.48E-02	NaN	TP53,GSK3B,TCF3,WNT8B
Signaling by Rho Family GTPases	8.75E-01	4.02E-02	NaN	ITGB1,STMN1,PIK3C2B,WIPF1,PRKCI,PIK3R1,GNAQ,GNAT2,IQGAP1,ARHGEF9
Role of JAK1, JAK2 and TYK2 in Interferon Signaling	8.72E-01	8.33E-02	NaN	JAK2,STAT1
ErbB4 Signaling	8.64E-01	5.41E-02	NaN	PIK3C2B,PRKCI,PIK3R1,PLCG1
FAK Signaling	8.58E-01	4.9E-02	NaN	ITGB1,PIK3C2B,PIK3R1,PLCG1,PTEN
Gα12/13 Signaling	8.53E-01	4.58E-02	NaN	TEC,PIK3C2B,LPAR6,NFKBIA,PIK3R1,MEF2A
Chemokine Signaling	8.49E-01	5.33E-02	NaN	PLCB4,CAMK2A,GNAQ,PLCG1
Autoimmune Thyroid Disease Signaling	8.44E-01	6.12E-02	NaN	LOC100909593/RT1-DMa,HLA-DQB1,IL4
Graft-versus-Host Disease Signaling	8.44E-01	6.12E-02	NaN	LOC100909593/RT1-DMa,HLA-DQB1,IL36B
Role of JAK family kinases in IL-6-type Cytokine Signaling	8.43E-01	8E-02	NaN	JAK2,STAT1
Role of Wnt/GSK-3β Signaling in the Pathogenesis of Influenza	8.34E-01	5.26E-02	NaN	GSK3B,TCF3,WNT8B,IFNA14
Chronic Myeloid Leukemia Signaling	8.33E-01	4.81E-02	NaN	TP53,PIK3C2B,HDAC4,PIK3R1,CDKN1A
Glycine Biosynthesis III	8.23E-01	1.67E-01	NaN	AGXT
GNRH Signaling	8.1E-01	4.44E-02	NaN	PLCB4,PRKCI,CAMK2A,CREBBP,GNAQ,EP300
Cholecystokinin/Gastrin-mediated Signaling	8.08E-01	4.72E-02	NaN	PLCB4,PRKCI,MEF2A,GNAQ,IL36B
CD40 Signaling	8.05E-01	5.13E-02	NaN	PIK3C2B,TRAF3,NFKBIA,PIK3R1
Cyclins and Cell Cycle Regulation	8.05E-01	5.13E-02	NaN	TP53,HDAC4,CDKN1A,GSK3B
Antiproliferative Role of Somatostatin Receptor 2	7.91E-01	5.06E-02	NaN	BRAF,PIK3C2B,PIK3R1,CDKN1A
nNOS Signaling in Neurons	7.89E-01	5.77E-02	NaN	PRKCI,CAMK2A,PPP3R1
Virus Entry via Endocytic Pathways	7.85E-01	4.63E-02	NaN	ITGB1,PIK3C2B,PRKCI,PIK3R1,PLCG1
IGF-1 Signaling	7.85E-01	4.63E-02	NaN	PIK3C2B,PRKCI,PIK3R1,RPS6KB2,JAK2
Glucocorticoid Receptor Signaling	7.82E-01	3.75E-02	NaN	HSPA4,PIK3C2B,NFKBIA,PIK3R1,PPP3R1,CDKN1A,CREBBP,JAK2,STAT1,IL4,EP300
eNOS Signaling	7.81E-01	4.17E-02	NaN	HSPA4,PIK3C2B,LPAR6,PRKCI,PIK3R1,GNAQ,PLCG1
GPCR-Mediated Integration of Enteroendocrine Signaling Exemplified by an L Cell	7.78E-01	5E-02	NaN	CHRM2,PLCB4,GNAQ,PLCG1
VEGF Signaling	7.73E-01	4.59E-02	NaN	PIK3C2B,PIK3R1,PLCG1,EIF1AX,ARNT
Serotonin Receptor Signaling	7.72E-01	5.66E-02	NaN	PTS,SLC6A4,HTR2A
Wnt/β-catenin Signaling	7.63E-01	4.12E-02	NaN	TP53,CREBBP,GNAQ,GSK3B,TCF3,WNT8B,EP300
Fatty Acid Biosynthesis Initiation II	7.62E-01	1.43E-01	NaN	FASN
Role of Cytokines in Mediating Communication between Immune Cells	7.55E-01	5.56E-02	NaN	IFNA14,IL36B,IL4
Acute Phase Response Signaling	7.54E-01	4.09E-02	NaN	NFKBIA,ITIH4,C1S,PIK3R1,JAK2,TCF3,IL36B
Type I Diabetes Mellitus Signaling	7.51E-01	4.5E-02	NaN	LOC100909593/RT1-DMa,NFKBIA,HLA-DQB1,JAK2,STAT1
Telomerase Signaling	7.51E-01	4.5E-02	NaN	TP53,PIK3C2B,HDAC4,PIK3R1,CDKN1A
CXCR4 Signaling	7.37E-01	4.05E-02	NaN	PIK3C2B,PLCB4,PRKCI,CD4,PIK3R1,GNAQ,GNAT2
Hepatic Cholestasis	7.29E-01	4.02E-02	NaN	PRKCI,NFKBIA,SLCO3A1,SLC10A2,SLC22A6,IL36B,IL4
AMPK Signaling	7.23E-01	3.88E-02	NaN	PIK3C2B,PIK3R1,FASN,TSC2,CDKN1A,CREBBP,PFKL,EP300
PRPP Biosynthesis I	7.09E-01	1.25E-01	NaN	PRPS1L1
Citrulline Degradation	7.09E-01	1.25E-01	NaN	OTC
LPS-stimulated MAPK Signaling	7.01E-01	4.65E-02	NaN	PIK3C2B,PRKCI,NFKBIA,PIK3R1
4-1BB Signaling in T Lymphocytes	6.96E-01	6.45E-02	NaN	TNFRSF9,NFKBIA
Docosahexaenoic Acid (DHA) Signaling	6.93E-01	5.17E-02	NaN	PIK3C2B,PIK3R1,GSK3B
Human Embryonic Stem Cell Pluripotency	6.85E-01	4.05E-02	NaN	PIK3C2B,PIK3R1,GSK3B,NGF,TCF3,WNT8B
Creatine-phosphate Biosynthesis	6.64E-01	1.11E-01	NaN	MAP4K4
Induction of Apoptosis by HIV1	6.64E-01	5E-02	NaN	TP53,NFKBIA,DFFA
MSP-RON Signaling Pathway	6.64E-01	5E-02	NaN	PIK3C2B,PIK3R1,JAK2
Superpathway of Inositol Phosphate Compounds	6.59E-01	3.64E-02	NaN	PIK3C2B,CDC25C,PLCB4,PIK3R1,TPTE2,PLCG1,PPM1K,Ppip5k2,PTEN
Rac Signaling	6.58E-01	4.17E-02	NaN	ITGB1,PIK3C2B,PRKCI,PIK3R1,IQGAP1
B Cell Development	6.56E-01	6.06E-02	NaN	LOC100909593/RT1-DMa,HLA-DQB1
TWEAK Signaling	6.37E-01	5.88E-02	NaN	TRAF3,NFKBIA
Role of JAK2 in Hormone-like Cytokine Signaling	6.37E-01	5.88E-02	NaN	JAK2,STAT1
Ephrin A Signaling	6.36E-01	4.84E-02	NaN	PIK3C2B,PIK3R1,EPHA2
D-myo-inositol-5-phosphate Metabolism	6.34E-01	3.9E-02	NaN	CDC25C,PLCB4,TPTE2,PLCG1,PPM1K,PTEN
Sertoli Cell-Sertoli Cell Junction Signaling	6.34E-01	3.76E-02	NaN	ITGB1,EPB41,TJP1,ZAK,SPTA1,GSK3B,PTEN
GPCR-Mediated Nutrient Sensing in Enteroendocrine Cells	6.33E-01	4.35E-02	NaN	PLCB4,PRKCI,GNAQ,PLCG1
4-aminobutyrate Degradation I	6.24E-01	1E-01	NaN	SUCLG2
Acetate Conversion to Acetyl-CoA	6.24E-01	1E-01	NaN	ACSS3
Circadian Rhythm Signaling	6.18E-01	5.71E-02	NaN	CREBBP,EP300
MIF-mediated Glucocorticoid Regulation	6.18E-01	5.71E-02	NaN	NFKBIA,PLA2G2A
IL-17A Signaling in Fibroblasts	6.18E-01	5.71E-02	NaN	NFKBIA,GSK3B
Regulation of the Epithelial-Mesenchymal Transition Pathway	6.12E-01	3.7E-02	NaN	BRAF,PIK3C2B,PIK3R1,JAK2,GSK3B,TCF3,WNT8B
Sphingosine-1-phosphate Signaling	6.03E-01	3.97E-02	NaN	PIK3C2B,PLCB4,PIK3R1,GNAQ,PLCG1
Interferon Signaling	6.01E-01	5.56E-02	NaN	JAK2,STAT1
Tetrahydrobiopterin Biosynthesis I	5.88E-01	9.09E-02	NaN	PTS
Relaxin Signaling	5.87E-01	3.75E-02	NaN	BRAF,PIK3C2B,NFKBIA,PIK3R1,GNAQ,GNAT2
Protein Ubiquitination Pathway	5.85E-01	3.47E-02	NaN	HSPB3,USP28,HSPA4,USP15,UBE2R2,UBE2V1,DNAJB9,DNAJB13,UCHL3
D-myo-inositol (1,4,5)-Trisphosphate Biosynthesis	5.84E-01	5.41E-02	NaN	PLCB4,PLCG1
G Beta Gamma Signaling	5.72E-01	4.08E-02	NaN	PRKCI,GNAQ,PLCG1,GNAT2
April Mediated Signaling	5.67E-01	5.26E-02	NaN	TRAF3,NFKBIA
Hematopoiesis from Multipotent Stem Cells	5.56E-01	8.33E-02	NaN	IL4
Palmitate Biosynthesis I (Animals)	5.56E-01	8.33E-02	NaN	FASN
Tetrahydrobiopterin Biosynthesis II	5.56E-01	8.33E-02	NaN	PTS
Glutamate Degradation III (via 4-aminobutyrate)	5.56E-01	8.33E-02	NaN	SUCLG2
ILK Signaling	5.51E-01	3.54E-02	NaN	ITGB1,PIK3C2B,PIK3R1,CREBBP,GSK3B,PTEN,EP300
Role of IL-17A in Arthritis	5.5E-01	4.35E-02	NaN	PIK3C2B,NFKBIA,PIK3R1
Myc Mediated Apoptosis Signaling	5.39E-01	4.29E-02	NaN	TP53,PIK3C2B,PIK3R1
B Cell Activating Factor Signaling	5.36E-01	5E-02	NaN	TRAF3,NFKBIA
Glutathione-mediated Detoxification	5.36E-01	5E-02	NaN	MGST2,Gstm3
Tight Junction Signaling	5.36E-01	3.59E-02	NaN	MPDZ,EPB41,PRKCI,VTI1A,TJP1,PTEN
RANK Signaling in Osteoclasts	5.35E-01	3.92E-02	NaN	PIK3C2B,NFKBIA,PIK3R1,PPP3R1
CCR3 Signaling in Eosinophils	5.3E-01	3.7E-02	NaN	PIK3C2B,PLCB4,PRKCI,PIK3R1,PLA2G2A
Adipogenesis pathway	5.3E-01	3.7E-02	NaN	TP53,HDAC4,KAT6A,LPL,XBP1
IL-10 Signaling	5.18E-01	4.17E-02	NaN	NFKBIA,MAP4K4,IL36B
GABA Receptor Signaling	5.07E-01	4.11E-02	NaN	GABRA4,GPHN,GABRA1
Calcium Transport I	5E-01	7.14E-02	NaN	ANXA5
Pregnenolone Biosynthesis	5E-01	7.14E-02	NaN	MICAL1
CCR5 Signaling in Macrophages	4.97E-01	4.05E-02	NaN	PRKCI,CD4,PLCG1
Toll-like Receptor Signaling	4.97E-01	4.05E-02	NaN	NFKBIA,MAP4K4,IL36B
Role of Hypercytokinemia/hyperchemokinemia in the Pathogenesis of Influenza	4.94E-01	4.65E-02	NaN	IFNA14,IL36B
Sperm Motility	4.93E-01	3.57E-02	NaN	PLCB4,PRKCI,ABHD3,PLCG1,PLA2G2A
Role of IL-17F in Allergic Inflammatory Airway Diseases	4.81E-01	4.55E-02	NaN	CREBBP,EP300
Netrin Signaling	4.81E-01	4.55E-02	NaN	PPP3R1,UNC5D
Telomere Extension by Telomerase	4.75E-01	6.67E-02	NaN	HNRNPA1
Prostanoid Biosynthesis	4.75E-01	6.67E-02	NaN	PTGIS
Inositol Pyrophosphates Biosynthesis	4.75E-01	6.67E-02	NaN	Ppip5k2
Molybdenum Cofactor Biosynthesis	4.75E-01	6.67E-02	NaN	GPHN
Role of Oct4 in Mammalian Embryonic Stem Cell Pluripotency	4.56E-01	4.35E-02	NaN	TP53,MEF2A
Granzyme B Signaling	4.53E-01	6.25E-02	NaN	DFFA
Angiopoietin Signaling	4.5E-01	3.8E-02	NaN	PIK3C2B,NFKBIA,PIK3R1
Hematopoiesis from Pluripotent Stem Cells	4.44E-01	4.26E-02	NaN	CD4,IL4
Type II Diabetes Mellitus Signaling	4.39E-01	3.38E-02	NaN	PIK3C2B,PRKCI,NFKBIA,PIK3R1,SLC2A2
Estrogen Biosynthesis	4.32E-01	4.17E-02	NaN	HSD17B7,AKR1C4
Regulation of IL-2 Expression in Activated and Anergic T Lymphocytes	4.32E-01	3.7E-02	NaN	NFKBIA,PPP3R1,PLCG1
NAD Biosynthesis from 2-amino-3-carboxymuconate Semialdehyde	4.32E-01	5.88E-02	NaN	NADSYN1
Glycogen Degradation II	4.32E-01	5.88E-02	NaN	PGM5
Bile Acid Biosynthesis, Neutral Pathway	4.21E-01	4.08E-02	NaN	AKR1C1/AKR1C2,AKR1C4
Retinol Biosynthesis	4.21E-01	4.08E-02	NaN	LPL,RDH13
Calcium Signaling	4.19E-01	3.23E-02	NaN	HDAC4,CAMK2A,PPP3R1,CREBBP,MEF2A,EP300
Extrinsic Prothrombin Activation Pathway	4.13E-01	5.56E-02	NaN	F3
Mismatch Repair in Eukaryotes	4.13E-01	5.56E-02	NaN	MSH2
Histidine Degradation III	4.13E-01	5.56E-02	NaN	HAL
GDP-glucose Biosynthesis	4.13E-01	5.56E-02	NaN	PGM5
Oxidative Phosphorylation	4.03E-01	3.36E-02	NaN	SDHB,MT-CO2,MT-ND2,ATP5G3
cAMP-mediated signaling	4E-01	3.11E-02	NaN	BRAF,CHRM2,CAMK2A,PPP3R1,CREBBP,EP300,OPRL1
Dermatan Sulfate Biosynthesis (Late Stages)	4E-01	3.92E-02	NaN	DSEL,SULT2A1
Allograft Rejection Signaling	3.99E-01	3.53E-02	NaN	LOC100909593/RT1-DMa,HLA-DQB1,IL4
Eicosanoid Signaling	3.99E-01	3.53E-02	NaN	PTGIS,ABHD3,PLA2G2A
Proline Biosynthesis II (from Arginine)	3.95E-01	5.26E-02	NaN	OTC
Glycogen Degradation III	3.95E-01	5.26E-02	NaN	PGM5
DNA damage-induced 14-3-3σ Signaling	3.95E-01	5.26E-02	NaN	TP53
Bladder Cancer Signaling	3.84E-01	3.45E-02	NaN	TP53,MMP3,CDKN1A
TGF-β Signaling	3.84E-01	3.45E-02	NaN	IRF7,CREBBP,EP300
Urea Cycle	3.78E-01	5E-02	NaN	OTC
Regulation of eIF4 and p70S6K Signaling	3.64E-01	3.11E-02	NaN	ITGB1,PIK3C2B,PIK3R1,EIF4G3,EIF1AX
EIF2 Signaling	3.63E-01	3.05E-02	NaN	PIK3C2B,RPL22,PIK3R1,EIF4G3,GSK3B,EIF1AX
3-phosphoinositide Biosynthesis	3.63E-01	3.05E-02	NaN	PIK3C2B,CDC25C,PIK3R1,TPTE2,PPM1K,PTEN
Crosstalk between Dendritic Cells and Natural Killer Cells	3.62E-01	3.33E-02	NaN	CAMK2A,KLRD1,IL4
Actin Nucleation by ARP-WASP Complex	3.52E-01	3.57E-02	NaN	ITGB1,WIPF1
Factors Promoting Cardiogenesis in Vertebrates	3.48E-01	3.26E-02	NaN	PRKCI,GSK3B,TCF3
Glucose and Glucose-1-phosphate Degradation	3.47E-01	4.55E-02	NaN	PGM5
Zymosterol Biosynthesis	3.47E-01	4.55E-02	NaN	HSD17B7
IL-8 Signaling	3.45E-01	2.99E-02	NaN	BRAF,PIK3C2B,PRKCI,PIK3R1,IQGAP1,MAP4K4
FcγRIIB Signaling in B Lymphocytes	3.43E-01	3.51E-02	NaN	PIK3C2B,PIK3R1
Regulation of Actin-based Motility by Rho	3.41E-01	3.23E-02	NaN	ITGB1,WIPF1,ARHGDIA
IL-1 Signaling	3.35E-01	3.19E-02	NaN	NFKBIA,GNAQ,GNAT2
Role of Lipids/Lipid Rafts in the Pathogenesis of Influenza	3.33E-01	4.35E-02	NaN	IFNA14
Chondroitin Sulfate Degradation (Metazoa)	3.33E-01	4.35E-02	NaN	Spam1
Dermatan Sulfate Degradation (Metazoa)	3.33E-01	4.35E-02	NaN	Spam1
Methylglyoxal Degradation III	3.33E-01	4.35E-02	NaN	AKR1C1/AKR1C2
mTOR Signaling	3.27E-01	2.93E-02	NaN	PIK3C2B,PRKCI,PIK3R1,TSC2,RPS6KB2,EIF4G3
HMGB1 Signaling	3.2E-01	3.01E-02	NaN	PIK3C2B,KAT6A,PIK3R1,IL4
IL-22 Signaling	3.2E-01	4.17E-02	NaN	STAT1
Tumoricidal Function of Hepatic Natural Killer Cells	3.2E-01	4.17E-02	NaN	DFFA
Estrogen-mediated S-phase Entry	3.2E-01	4.17E-02	NaN	CDKN1A
Arginine Biosynthesis IV	3.2E-01	4.17E-02	NaN	OTC
α-Adrenergic Signaling	3.16E-01	3.09E-02	NaN	PRKCI,GNAQ,PLCG1
D-myo-inositol (1,4,5,6)-Tetrakisphosphate Biosynthesis	3.1E-01	2.96E-02	NaN	CDC25C,TPTE2,PPM1K,PTEN
D-myo-inositol (3,4,5,6)-tetrakisphosphate Biosynthesis	3.1E-01	2.96E-02	NaN	CDC25C,TPTE2,PPM1K,PTEN
Maturity Onset Diabetes of Young (MODY) Signaling	3.07E-01	4E-02	NaN	SLC2A2
Leukotriene Biosynthesis	3.07E-01	4E-02	NaN	MGST2
Androgen Biosynthesis	2.95E-01	3.85E-02	NaN	AKR1C4
Glutathione Redox Reactions I	2.95E-01	3.85E-02	NaN	MGST2
Citrulline Biosynthesis	2.95E-01	3.85E-02	NaN	OTC
D-myo-inositol (1,3,4)-trisphosphate Biosynthesis	2.95E-01	3.85E-02	NaN	PTEN
Germ Cell-Sertoli Cell Junction Signaling	2.92E-01	2.84E-02	NaN	ITGB1,PIK3C2B,TJP1,PIK3R1,IQGAP1
Retinoic acid Mediated Apoptosis Signaling	2.89E-01	3.12E-02	NaN	RXRG,IFNA14
Cell Cycle Control of Chromosomal Replication	2.84E-01	3.7E-02	NaN	CHEK2
CDK5 Signaling	2.81E-01	2.91E-02	NaN	ITGB1,PPP1R3C,NGF
PAK Signaling	2.81E-01	2.91E-02	NaN	ITGB1,PIK3C2B,PIK3R1
Granulocyte Adhesion and Diapedesis	2.8E-01	2.79E-02	NaN	ITGB1,MMP3,CCL3L3,Cxcl9,IL36B
Mitotic Roles of Polo-Like Kinase	2.75E-01	3.03E-02	NaN	CDC25C,CHEK2
IL-2 Signaling	2.75E-01	3.03E-02	NaN	PIK3C2B,PIK3R1
TNFR2 Signaling	2.63E-01	3.45E-02	NaN	NFKBIA
Ubiquinol-10 Biosynthesis (Eukaryotic)	2.63E-01	3.45E-02	NaN	MICAL1
PXR/RXR Activation	2.5E-01	2.86E-02	NaN	SULT2A1,ABCB9
Sonic Hedgehog Signaling	2.45E-01	3.23E-02	NaN	GSK3B
Glioma Invasiveness Signaling	2.44E-01	2.82E-02	NaN	PIK3C2B,PIK3R1
Cytotoxic T Lymphocyte-mediated Apoptosis of Target Cells	2.36E-01	3.12E-02	NaN	DFFA
The Visual Cycle	2.36E-01	3.12E-02	NaN	RDH13
Caveolar-mediated Endocytosis Signaling	2.32E-01	2.74E-02	NaN	ITGB1,DYRK3
Superpathway of D-myo-inositol (1,4,5)-trisphosphate Metabolism	2.28E-01	3.03E-02	NaN	PTEN
Histamine Degradation	2.28E-01	3.03E-02	NaN	HNMT
Oxidative Ethanol Degradation III	2.28E-01	3.03E-02	NaN	ACSS3
STAT3 Pathway	2.27E-01	2.7E-02	NaN	CDKN1A,JAK2
NAD biosynthesis II (from tryptophan)	2.2E-01	2.94E-02	NaN	NADSYN1
Coagulation System	2.12E-01	2.86E-02	NaN	F3
NAD Salvage Pathway II	2.12E-01	2.86E-02	NaN	ACP2
Ethanol Degradation IV	2.05E-01	2.78E-02	NaN	ACSS3
